# Supplementary material for: Crystal structures of the potassium and rubidium salts of (3,5-di­chloro­phen­oxy)acetic acid: two isotypic coordination polymers
Source: Acta Crystallogr E Crystallogr Commun. 2015 Sep 17;71(Pt 10):1177–80. doi: 10.1107/S2056989015016722 (PMC4647356; doi:10.1107/S2056989015016722)
Supplement: Supplementary file 1 [file e-71-01177-sup1.cif]

##############################################################################
#                                                                            #
# This CIF contains the data in a paper accepted for publication in          #
# Acta Crystallographica Section E. It conforms to the requirements of       #
# Notes for Authors for Acta Crystallographica Section E, and has been       #
# peer reviewed under the auspices of the IUCr Commission on Journals.       #
#                                                                            #
# Full details of the Crystallographic Information File format               #
# are given in the paper "The Crystallographic Information File (CIF):       #
# a New Standard Archive File for Crystallography" by S. R. Hall, F. H.      #
# Allen and I. D. Brown [Acta Cryst. (1991), A47, 655-685].                  #
#                                                                            #
# The current version of the core CIF dictionary is obtainable from          #
# ftp://ftp.iucr.org/pub/cif_core.dic.                                       #
#                                                                            #
# Software is freely available for graphical display of the structure(s)     #
# in this CIF. For information consult the CIF software page                 #
# http://www.iucr.org/resources/cif/software.                                #
#                                                                            #
# This file may be used for bona fide research purposes within the           #
# scientific community so long as proper attribution is given to the journal # 
# article from which it was obtained.                                        #
#                                                                            #
##############################################################################
data_global
_audit_creation_method     ' SHELXL97 (Sheldrick, 2008)'
_journal_date_recd_electronic     2015-08-18
_journal_date_accepted     2015-09-07
_journal_name_full     'Acta Crystallographica, Section E'
_journal_year     2015
_journal_volume     71
_journal_issue     10
_journal_page_first     1177
_journal_page_last     1180
_journal_paper_category     GM
_journal_paper_doi     10.1107/S2056989015016722
_journal_coeditor_code     WM5206
_publ_contact_author_name     'Dr Graham Smith'
_publ_contact_author_address
;
Science and Engineering Faculty
Queensland University of Technology
GPO Box 2434, Brisbane, Queensland 4001,
Australia
;
_publ_contact_author_email     g.smith@qut.edu.au
_publ_contact_author_fax     ' 61 7 3138 1804 '
_publ_contact_author_phone     ' 61 7 3300 2667 '
_publ_section_title
;
Crystal structures of the potassium and rubidium salts of
(3,5-dichlorophenoxy)acetic acid: two isotypic coordination polymers
;
loop_
    _publ_author_name
    _publ_author_address
    'Graham Smith'
;
Science and Engineering Faculty
Queensland University of Technology
GPO Box 2434, Brisbane, Queensland 4001,
Australia
;
_publ_section_synopsis
;
The two compounds are isotypic and the two-dimensional polymeric structure is
based on centrosymmetric dinuclear bridged complex units. Within the layers,
which lie parallel to (100), the coordinating water molecule forms an
O---H...O hydrogen bond to the single bridging carboxylate O atom.
;
data_I
_audit_creation_method     SHELXL-97
_database_code_depnum_ccdc_archive     'CCDC 1422834'
_chemical_name_systematic
;
Poly[\m-aqua-bis[\m~3~-2-(3,5-dichlorophenoxy)acetato]dipotassium]
;
_chemical_name_common     'potassium (3,5-dichlorophenoxy)acetate hemihydrate'
_chemical_formula_moiety     'C16 H12 Cl4 K2 O7'
_chemical_formula_sum     'C16 H12 Cl4 K2 O7'
_chemical_formula_iupac     '[K2 (C8 H5 Cl2 O3)2 (H2 O)]'
_chemical_formula_weight     536.26
_chemical_melting_point     ?
_symmetry_cell_setting     monoclinic
_symmetry_space_group_name_H-M     'C 2/c'
_symmetry_space_group_name_Hall     '-C 2yc'
loop_
    _symmetry_equiv_pos_site_id
    _symmetry_equiv_pos_as_xyz
    1 x,y,z
    2 -x,y,1/2-z
    3 -x,-y,-z
    4 x,-y,1/2+z
    5 1/2+x,1/2+y,z
    6 1/2-x,1/2+y,1/2-z
    7 1/2-x,1/2-y,-z
    8 1/2+x,1/2-y,1/2+z
_cell_length_a     39.274(2)
_cell_length_b     4.3327(3)
_cell_length_c     12.4234(10)
_cell_angle_alpha     90.00
_cell_angle_beta     99.363(6)
_cell_angle_gamma     90.00
_cell_volume     2085.8(3)
_cell_formula_units_Z     4
_cell_measurement_reflns_used     2400
_cell_measurement_theta_min     4.20
_cell_measurement_theta_max     28.57
_cell_measurement_temperature     200.0(10)
_exptl_crystal_description     'flat prism'
_exptl_crystal_colour     'colourless'
_exptl_crystal_size_max     0.45
_exptl_crystal_size_mid     0.12
_exptl_crystal_size_min     0.04
_exptl_crystal_density_diffrn     1.708
_exptl_crystal_density_meas     ?
_exptl_crystal_density_method     'not measured'
_exptl_crystal_F_000     1080
_exptl_absorpt_coefficient_mu     1.003
_exptl_absorpt_correction_type     multi-scan
_exptl_absorpt_process_details
;
(<i>CrysAlis PRO</i>; Agilent, 2013)
;
_exptl_absorpt_correction_T_min     0.774
_exptl_absorpt_correction_T_max     0.980
_exptl_special_details
;
;
_diffrn_ambient_temperature     200.0(10)
_diffrn_radiation_type     MoK\a
_diffrn_radiation_wavelength     0.71073
_diffrn_radiation_source     'Enhance (Mo) X-ray source'
_diffrn_radiation_monochromator     graphite
_diffrn_measurement_device_type
                       'Oxford Diffraction Gemini-S CCD-detector diffractometer'
_diffrn_measurement_method     '\w scans'
_diffrn_detector_area_resol_mean     16.077
_diffrn_reflns_number     6745
_diffrn_reflns_av_R_equivalents     0.0348
_diffrn_reflns_av_sigmaI/netI     0.0339
_diffrn_reflns_theta_min     3.15
_diffrn_reflns_theta_max     26.00
_diffrn_reflns_theta_full     26.00
_diffrn_measured_fraction_theta_max     0.999
_diffrn_measured_fraction_theta_full     0.999
_diffrn_reflns_limit_h_min     -48
_diffrn_reflns_limit_h_max     47
_diffrn_reflns_limit_k_min     -5
_diffrn_reflns_limit_k_max     5
_diffrn_reflns_limit_l_min     -15
_diffrn_reflns_limit_l_max     15
_diffrn_standards_number     0
_diffrn_standards_interval_count     .
_diffrn_standards_interval_time     .
_diffrn_standards_decay_%     ?
_refine_special_details
;
 Refinement of F^2^ against ALL reflections.  The weighted R-factor wR and
 goodness of fit S are based on F^2^, conventional R-factors R are based
 on F, with F set to zero for negative F^2^. The threshold expression of
 F^2^ > 2sigma(F^2^) is used only for calculating R-factors(gt) etc. and is
 not relevant to the choice of reflections for refinement.  R-factors based
 on F^2^ are statistically about twice as large as those based on F, and R-
 factors based on ALL data will be even larger.
;
_reflns_number_total     2061
_reflns_number_gt     1824
_reflns_threshold_expression     'I>2\s(I)'
_refine_ls_structure_factor_coef     Fsqd
_refine_ls_matrix_type     full
_refine_ls_R_factor_all     0.0367
_refine_ls_R_factor_gt     0.0313
_refine_ls_wR_factor_gt     0.0727
_refine_ls_wR_factor_ref     0.0760
_refine_ls_goodness_of_fit_ref     1.067
_refine_ls_restrained_S_all     1.068
_refine_ls_number_reflns     2061
_refine_ls_number_parameters     135
_refine_ls_number_restraints     1
_refine_ls_hydrogen_treatment     mixed
_refine_ls_weighting_scheme     calc
_refine_ls_weighting_details
          'calc w=1/[\s^2^(Fo^2^)+(0.0337P)^2^+0.706P] where P=(Fo^2^+2Fc^2^)/3'
_atom_sites_solution_hydrogens     geom
_atom_sites_solution_primary     direct
_atom_sites_solution_secondary     difmap
_refine_ls_shift/su_max     0.001
_refine_ls_shift/su_mean     0.000
_refine_diff_density_max     0.272
_refine_diff_density_min     -0.254
_refine_ls_extinction_method     none
_refine_ls_extinction_coef     ?
loop_
    _atom_type_symbol
    _atom_type_description
    _atom_type_scat_dispersion_real
    _atom_type_scat_dispersion_imag
    _atom_type_scat_source
    'C' 'C' 0.0033 0.0016
                         'International Tables Vol C Tables 4.2.6.8 and 6.1.1.4'
    'H' 'H' 0.0000 0.0000
                         'International Tables Vol C Tables 4.2.6.8 and 6.1.1.4'
    'O' 'O' 0.0106 0.0060
                         'International Tables Vol C Tables 4.2.6.8 and 6.1.1.4'
    'Cl' 'Cl' 0.1484 0.1585
                         'International Tables Vol C Tables 4.2.6.8 and 6.1.1.4'
    'K' 'K' 0.2009 0.2494
                         'International Tables Vol C Tables 4.2.6.8 and 6.1.1.4'
_computing_data_collection
;
CrysAlis PRO (Agilent, 2013)
;
_computing_cell_refinement
;
CrysAlis PRO (Agilent, 2013)
;
_computing_data_reduction
;
CrysAlis PRO (Agilent, 2013)
;
_computing_structure_solution
;
SIR92 (Altomare <i>et al.</i>, 1993)
;
_computing_structure_refinement
;
SHELXL97 (Sheldrick, 2008) within WinGX (Farrugia, 2012)
;
_computing_molecular_graphics
;
PLATON (Spek, 2009)
;
_computing_publication_material
;
PLATON (Spek, 2009)
;
loop_
    _atom_site_type_symbol
    _atom_site_label
    _atom_site_fract_x
    _atom_site_fract_y
    _atom_site_fract_z
    _atom_site_U_iso_or_equiv
    _atom_site_thermal_displace_type
    _atom_site_calc_flag
    _atom_site_refinement_flags
    _atom_site_occupancy
    _atom_site_disorder_assembly
    _atom_site_disorder_group
    K K1 0.530710(10)
                    0.71864(10) 0.40994(4) 0.02530(10)
                                                     Uani d . 1.000 . .
    Cl Cl3 0.664840(10)
                      1.12106(12) 0.30636(5) 0.0351(2) Uani d . 1.000 . .
    Cl Cl5 0.727490(10)
                      0.44252(15) 0.64380(5) 0.0436(2) Uani d . 1.000 . .
    O O1W 0.50000 0.3066(5) 0.25000 0.0301(7) Uani d SD 1.000 . .
    O O11 0.59608(3) 0.5041(3) 0.53873(12) 0.0279(4) Uani d . 1.000 . .
    O O13 0.53561(3) 0.2277(3) 0.54855(12) 0.0279(4) Uani d . 1.000 . .
    O O14 0.55253(4) 0.0910(3) 0.72297(12) 0.0317(5) Uani d . 1.000 . .
    C C1 0.62867(5) 0.5876(4) 0.52303(17) 0.0226(6) Uani d . 1.000 . .
    C C2 0.63030(5) 0.7874(4) 0.43626(17) 0.0243(6) Uani d . 1.000 . .
    C C3 0.66234(5) 0.8758(4) 0.41548(17) 0.0250(6) Uani d . 1.000 . .
    C C4 0.69289(5) 0.7753(5) 0.47741(18) 0.0286(6) Uani d . 1.000 . .
    C C5 0.69014(5) 0.5791(5) 0.56273(18) 0.0268(6) Uani d . 1.000 . .
    C C6 0.65879(5) 0.4817(5) 0.58735(17) 0.0242(6) Uani d . 1.000 . .
    C C12 0.59359(5) 0.3273(5) 0.63485(17) 0.0276(6) Uani d . 1.000 . .
    C C13 0.55716(5) 0.2100(4) 0.63421(17) 0.0228(6) Uani d . 1.000 . .
    H H1W 0.4837(5) 0.189(5) 0.263(2) 0.0340 Uiso d D 1.000 . .
    H H2 0.60980 0.86110 0.39240 0.0290 Uiso c R 1.000 . .
    H H4 0.71470 0.83880 0.46170 0.0340 Uiso c R 1.000 . .
    H H6 0.65780 0.34570 0.64670 0.0290 Uiso c R 1.000 . .
    H H121 0.60060 0.45750 0.70020 0.0330 Uiso c R 1.000 . .
    H H122 0.60960 0.14980 0.63920 0.0330 Uiso c R 1.000 . .
loop_
    _atom_site_aniso_label
    _atom_site_aniso_U_11
    _atom_site_aniso_U_22
    _atom_site_aniso_U_33
    _atom_site_aniso_U_12
    _atom_site_aniso_U_13
    _atom_site_aniso_U_23
    K1 0.0223(2) 0.0305(2) 0.0223(3) -0.0004(2) 0.0016(2) -0.0001(2)
    Cl3 0.0440(3) 0.0342(3) 0.0282(3) -0.0098(2) 0.0095(3) 0.0029(2)
    Cl5 0.0188(3) 0.0630(4) 0.0457(4) -0.0017(3) -0.0046(2) 0.0085(3)
    O1W 0.0230(11) 0.0293(11) 0.0381(14) 0.0000 0.0051(10) 0.0000
    O11 0.0163(7) 0.0415(8) 0.0251(8) -0.0026(6) 0.0011(6) 0.0101(7)
    O13 0.0197(7) 0.0353(8) 0.0266(8) -0.0036(6) -0.0028(6) -0.0003(7)
    O14 0.0293(8) 0.0418(9) 0.0251(9) -0.0062(7) 0.0075(7) 0.0028(7)
    C1 0.0185(10) 0.0278(10) 0.0214(11) -0.0023(8) 0.0029(8) -0.0037(9)
    C2 0.0228(10) 0.0267(10) 0.0226(11) -0.0002(8) 0.0015(8) -0.0016(9)
    C3 0.0302(11) 0.0243(10) 0.0211(11) -0.0049(9) 0.0061(9) -0.0034(9)
    C4 0.0222(10) 0.0348(11) 0.0297(12) -0.0077(9) 0.0070(9) -0.0070(10)
    C5 0.0180(10) 0.0338(11) 0.0266(12) -0.0019(8) -0.0023(8) -0.0039(9)
    C6 0.0206(10) 0.0303(10) 0.0213(11) -0.0027(8) 0.0021(8) -0.0005(9)
    C12 0.0232(11) 0.0384(11) 0.0200(11) -0.0054(9) 0.0002(9) 0.0063(9)
    C13 0.0196(10) 0.0233(9) 0.0256(12) 0.0003(8) 0.0039(9) -0.0039(9)
_geom_special_details
;
 Bond distances, angles etc. have been calculated using the
 rounded fractional coordinates. All su's are estimated
 from the variances of the (full) variance-covariance matrix.
 The cell esds are taken into account in the estimation of
 distances, angles and torsion angles
;
loop_
    _geom_bond_atom_site_label_1
    _geom_bond_atom_site_label_2
    _geom_bond_site_symmetry_1
    _geom_bond_site_symmetry_2
    _geom_bond_distance
    _geom_bond_publ_flag
    K1 O1W . . 2.7947(15) yes
    K1 O11 . . 2.9459(14) yes
    K1 O13 . . 2.7238(15) yes
    K1 O13 . 1_565 2.7855(15) yes
    K1 O13 . 3_666 2.7462(13) yes
    K1 O14 . 4_564 2.7309(16) yes
    Cl3 C3 . . 1.738(2) no
    Cl5 C5 . . 1.742(2) no
    O11 C1 . . 1.374(2) no
    O11 C12 . . 1.435(3) no
    O13 C13 . . 1.250(2) no
    O14 C13 . . 1.257(2) no
    O1W H1W . . 0.85(2) no
    O1W H1W . 2_655 0.85(2) no
    C1 C6 . . 1.393(3) no
    C1 C2 . . 1.392(3) no
    C2 C3 . . 1.379(3) no
    C3 C4 . . 1.386(3) no
    C4 C5 . . 1.377(3) no
    C5 C6 . . 1.382(3) no
    C12 C13 . . 1.517(3) no
    C2 H2 . . 0.9500 no
    C4 H4 . . 0.9500 no
    C6 H6 . . 0.9500 no
    C12 H121 . . 0.9900 no
    C12 H122 . . 0.9900 no
loop_
    _geom_angle_atom_site_label_1
    _geom_angle_atom_site_label_2
    _geom_angle_atom_site_label_3
    _geom_angle_site_symmetry_1
    _geom_angle_site_symmetry_2
    _geom_angle_site_symmetry_3
    _geom_angle
    _geom_angle_publ_flag
    O1W K1 O11 . . . 114.95(4) no
    O1W K1 O13 . . . 85.90(5) no
    O1W K1 O13 . . 1_565 157.48(4) no
    O1W K1 O13 . . 3_666 82.81(3) no
    O1W K1 O14 . . 4_564 75.35(4) no
    O11 K1 O13 . . . 56.26(4) no
    O11 K1 O13 . . 1_565 87.00(4) no
    O11 K1 O13 . . 3_666 133.96(4) no
    O11 K1 O14 . . 4_564 101.01(4) no
    O13 K1 O13 . . 1_565 103.70(4) no
    O13 K1 O13 . . 3_666 85.35(4) no
    O13 K1 O14 . . 4_564 140.71(4) no
    O13 K1 O13 1_565 . 3_666 77.83(4) no
    O13 K1 O14 1_565 . 4_564 106.68(4) no
    O13 K1 O14 3_666 . 4_564 124.93(5) no
    K1 O1W K1 . . 2_655 100.60(7) no
    K1 O11 C1 . . . 126.11(11) no
    K1 O11 C12 . . . 116.68(10) no
    C1 O11 C12 . . . 116.72(15) no
    K1 O13 C13 . . . 123.69(11) no
    K1 O13 K1 . . 1_545 103.70(5) no
    K1 O13 K1 . . 3_666 94.65(4) no
    K1 O13 C13 1_545 . . 116.55(11) no
    K1 O13 C13 3_666 . . 112.14(12) no
    K1 O13 K1 1_545 . 3_666 102.18(4) no
    K1 O14 C13 4_565 . . 137.09(12) no
    K1 O1W H1W 2_655 . . 105.4(15) no
    K1 O1W H1W . . . 119.8(16) no
    K1 O1W H1W . . 2_655 105.4(15) no
    H1W O1W H1W . . 2_655 107(2) no
    K1 O1W H1W 2_655 . 2_655 119.8(16) no
    O11 C1 C2 . . . 115.78(17) no
    O11 C1 C6 . . . 123.74(18) no
    C2 C1 C6 . . . 120.48(18) no
    C1 C2 C3 . . . 118.42(18) no
    C2 C3 C4 . . . 122.86(19) no
    Cl3 C3 C4 . . . 118.13(15) no
    Cl3 C3 C2 . . . 119.01(15) no
    C3 C4 C5 . . . 116.88(18) no
    Cl5 C5 C4 . . . 119.39(16) no
    C4 C5 C6 . . . 122.91(19) no
    Cl5 C5 C6 . . . 117.71(17) no
    C1 C6 C5 . . . 118.45(19) no
    O11 C12 C13 . . . 111.48(16) no
    O13 C13 C12 . . . 119.43(18) no
    O14 C13 C12 . . . 113.81(18) no
    O13 C13 O14 . . . 126.70(18) no
    C1 C2 H2 . . . 121.00 no
    C3 C2 H2 . . . 121.00 no
    C3 C4 H4 . . . 122.00 no
    C5 C4 H4 . . . 122.00 no
    C1 C6 H6 . . . 121.00 no
    C5 C6 H6 . . . 121.00 no
    O11 C12 H121 . . . 109.00 no
    O11 C12 H122 . . . 109.00 no
    C13 C12 H121 . . . 109.00 no
    C13 C12 H122 . . . 109.00 no
    H121 C12 H122 . . . 108.00 no
loop_
    _geom_torsion_atom_site_label_1
    _geom_torsion_atom_site_label_2
    _geom_torsion_atom_site_label_3
    _geom_torsion_atom_site_label_4
    _geom_torsion_site_symmetry_1
    _geom_torsion_site_symmetry_2
    _geom_torsion_site_symmetry_3
    _geom_torsion_site_symmetry_4
    _geom_torsion
    _geom_torsion_publ_flag
    O11 K1 O1W K1 . . . 2_655 -146.99(3) no
    O13 K1 O1W K1 . . . 2_655 163.37(3) no
    O1W K1 O11 C1 . . . . 99.66(13) no
    O1W K1 O11 C12 . . . . -88.68(13) no
    O13 K1 O11 C1 . . . . 165.74(15) no
    O13 K1 O11 C12 . . . . -22.60(12) no
    O13 K1 O11 C1 1_565 . . . -85.59(14) no
    O13 K1 O11 C12 1_565 . . . 86.08(12) no
    O13 K1 O11 C1 3_666 . . . -155.47(13) no
    O13 K1 O11 C12 3_666 . . . 16.20(14) no
    O14 K1 O11 C1 4_564 . . . 20.83(14) no
    O14 K1 O11 C12 4_564 . . . -167.51(12) no
    O1W K1 O13 C13 . . . . 156.32(14) no
    O1W K1 O13 K1 . . . 1_545 20.65(4) no
    O1W K1 O13 K1 . . . 3_666 -83.10(4) no
    O11 K1 O13 C13 . . . . 32.52(14) no
    O11 K1 O13 K1 . . . 1_545 -103.16(5) no
    O11 K1 O13 K1 . . . 3_666 153.10(6) no
    O13 K1 O13 C13 1_565 . . . -44.32(15) no
    O13 K1 O13 K1 1_565 . . 1_545 179.98(9) no
    O13 K1 O13 K1 1_565 . . 3_666 76.26(5) no
    O13 K1 O13 C13 3_666 . . . -120.58(14) no
    O13 K1 O13 K1 3_666 . . 1_545 103.75(5) no
    O13 K1 O13 K1 3_666 . . 3_666 0.02(8) no
    O14 K1 O13 C13 4_564 . . . 95.53(16) no
    O14 K1 O13 K1 4_564 . . 1_545 -40.15(8) no
    O14 K1 O13 K1 4_564 . . 3_666 -143.89(6) no
    O11 K1 O13 K1 . . 1_565 1_565 125.82(4) no
    O11 K1 O13 C13 . . 1_565 1_565 -13.64(13) no
    O13 K1 O13 K1 . . 1_565 1_565 180.00(4) no
    O13 K1 O13 C13 . . 1_565 1_565 40.53(13) no
    O11 K1 O13 K1 . . 3_666 3_666 -31.51(7) no
    O11 K1 O13 C13 . . 3_666 3_666 -160.85(11) no
    O13 K1 O13 K1 . . 3_666 3_666 -0.02(5) no
    O13 K1 O13 C13 . . 3_666 3_666 -129.34(12) no
    O11 K1 O14 C13 . . 4_564 4_564 87.4(2) no
    O13 K1 O14 C13 . . 4_564 4_564 38.4(2) no
    K1 O11 C1 C2 . . . . -1.4(2) no
    K1 O11 C1 C6 . . . . 179.21(14) no
    C12 O11 C1 C2 . . . . -173.08(17) no
    C12 O11 C1 C6 . . . . 7.6(3) no
    K1 O11 C12 C13 . . . . 15.98(19) no
    C1 O11 C12 C13 . . . . -171.55(15) no
    K1 O13 C13 O14 . . . . 143.75(15) no
    K1 O13 C13 C12 . . . . -39.2(2) no
    K1 O13 C13 O14 1_545 . . . -85.6(2) no
    K1 O13 C13 C12 1_545 . . . 91.41(17) no
    K1 O13 C13 O14 3_666 . . . 31.6(2) no
    K1 O13 C13 C12 3_666 . . . -151.35(14) no
    K1 O14 C13 O13 4_565 . . . -90.6(2) no
    K1 O14 C13 C12 4_565 . . . 92.3(2) no
    O11 C1 C2 C3 . . . . -179.06(16) no
    C6 C1 C2 C3 . . . . 0.3(3) no
    O11 C1 C6 C5 . . . . 179.20(18) no
    C2 C1 C6 C5 . . . . -0.1(3) no
    C1 C2 C3 Cl3 . . . . 179.16(14) no
    C1 C2 C3 C4 . . . . -0.3(3) no
    Cl3 C3 C4 C5 . . . . -179.45(16) no
    C2 C3 C4 C5 . . . . 0.0(3) no
    C3 C4 C5 Cl5 . . . . 179.79(16) no
    C3 C4 C5 C6 . . . . 0.2(3) no
    Cl5 C5 C6 C1 . . . . -179.71(16) no
    C4 C5 C6 C1 . . . . -0.2(3) no
    O11 C12 C13 O13 . . . . 12.0(2) no
    O11 C12 C13 O14 . . . . -170.65(16) no
loop_
    _geom_hbond_atom_site_label_D
    _geom_hbond_atom_site_label_H
    _geom_hbond_atom_site_label_A
    _geom_hbond_site_symmetry_A
    _geom_hbond_distance_DH
    _geom_hbond_distance_HA
    _geom_hbond_distance_DA
    _geom_hbond_angle_DHA
    _geom_hbond_publ_flag
    O1W H1W O14 3_656 0.85(2) 1.90(2) 2.750(2) 174(2) yes
_iucr_refine_instructions_details
;
TITL gs14gs13 DCPA35K (I)
CELL  0.71073  39.2739   4.3327  12.4234   90.000   99.363   90.000
ZERR     8.00   0.0024   0.0003   0.0010    0.000    0.006    0.000
LATT   7
SYMM  - X,   Y, 1/2 - Z
SFAC  C    H    O    CL   K
UNIT  64   48   28   16   8
MERG   2
OMIT    -4.00  52.00
DFIX   0.90  0.02  O1W H1W
FMAP   2
PLAN   10
ACTA
BOND   $H
L.S.  10
TEMP   -73.00
WGHT    0.033700    0.706000
FVAR       2.64239
K1    5    0.530711    0.718641    0.409944    11.00000    0.02234    0.03052 =
         0.02227   -0.00005    0.00158   -0.00041
CL3   4    0.664844    1.121056    0.306359    11.00000    0.04395    0.03419 =
         0.02824    0.00291    0.00949   -0.00979
CL5   4    0.727491    0.442521    0.643796    11.00000    0.01878    0.06303 =
         0.04567    0.00847   -0.00464   -0.00166
O13   3    0.535606    0.227668    0.548551    11.00000    0.01969    0.03534 =
         0.02662   -0.00028   -0.00284   -0.00361
O1W   3    0.500000    0.306575    0.250000    10.50000    0.02304    0.02934 =
         0.03805    0.00000    0.00507    0.00000
O14   3    0.552532    0.091024    0.722966    11.00000    0.02926    0.04177 =
         0.02506    0.00278    0.00754   -0.00618
O11   3    0.596079    0.504072    0.538733    11.00000    0.01625    0.04153 =
         0.02506    0.01010    0.00114   -0.00262
C13   1    0.557158    0.209955    0.634213    11.00000    0.01964    0.02334 =
         0.02563   -0.00391    0.00386    0.00032
C4    1    0.692888    0.775253    0.477409    11.00000    0.02217    0.03476 =
         0.02968   -0.00703    0.00699   -0.00767
AFIX  43
H4    2    0.714708    0.838781    0.461709    11.00000   -1.20000
AFIX   0
C2    1    0.630302    0.787377    0.436257    11.00000    0.02279    0.02665 =
         0.02257   -0.00158    0.00153   -0.00019
AFIX  43
H2    2    0.609835    0.861059    0.392392    11.00000   -1.20000
AFIX   0
C6    1    0.658787    0.481675    0.587346    11.00000    0.02064    0.03033 =
         0.02130   -0.00055    0.00209   -0.00271
AFIX  43
H6    2    0.657798    0.345654    0.646734    11.00000   -1.20000
AFIX   0
C12   1    0.593587    0.327345    0.634848    11.00000    0.02321    0.03837 =
         0.01997    0.00627    0.00020   -0.00544
AFIX  23
H121  2    0.600584    0.457513    0.700196    11.00000   -1.20000
H122  2    0.609626    0.149842    0.639195    11.00000   -1.20000
AFIX   0
C5    1    0.690141    0.579078    0.562729    11.00000    0.01796    0.03385 =
         0.02659   -0.00390   -0.00233   -0.00193
C3    1    0.662339    0.875766    0.415479    11.00000    0.03022    0.02430 =
         0.02109   -0.00336    0.00611   -0.00486
C1    1    0.628669    0.587638    0.523030    11.00000    0.01847    0.02779 =
         0.02140   -0.00371    0.00285   -0.00230
H1W   2    0.483691    0.188799    0.263472    11.00000   -1.50000
HKLF 4
REM  gs14gs13 DCPA35K
REM R1 =  0.0313 for   1824 Fo > 4sig(Fo)  and  0.0367 for all   2061 data
REM    135 parameters refined using      1 restraints
END
WGHT      0.0330      0.7381
REM Highest difference peak  0.272,  deepest hole -0.254,  1-sigma level  0.055
Q1    1   0.5519  0.6999  0.3754  11.00000  0.05    0.27
Q2    1   0.6895  1.0877  0.2845  11.00000  0.05    0.24
Q3    1   0.6486  1.1521  0.3642  11.00000  0.05    0.24
Q4    1   0.7504  0.4380  0.6094  11.00000  0.05    0.22
Q5    1   0.5089  0.6777  0.4392  11.00000  0.05    0.22
Q6    1   0.7122  0.3109  0.6832  11.00000  0.05    0.21
Q7    1   0.6692  0.8878  0.3055  11.00000  0.05    0.21
Q8    1   0.6899  0.7681  0.5520  11.00000  0.05    0.21
Q9    1   0.6469  0.5756  0.5671  11.00000  0.05    0.21
Q10   1   0.6298  0.6016  0.4609  11.00000  0.05    0.21
;
data_II
_audit_creation_method     SHELXL-97
_database_code_depnum_ccdc_archive     'CCDC 1422835'
_chemical_name_systematic
;
Poly[\m-aqua-bis[\m~3~-(3,5-dichlorophenoxy)acetato]dirubidium]
;
_chemical_name_common     'rubidium (3,5-dichlorophenoxy)acetate hemihydrate'
_chemical_formula_moiety     'C16 H12 Cl4 O7 Rb2'
_chemical_formula_sum     'C16 H12 Cl4 O7 Rb2'
_chemical_formula_iupac     '[Rb2 (C8 H5 Cl2 O3)2 (H2 O)]'
_chemical_formula_weight     629.00
_chemical_melting_point     ?
_symmetry_cell_setting     monoclinic
_symmetry_space_group_name_H-M     'C 2/c'
_symmetry_space_group_name_Hall     '-C 2yc'
loop_
    _symmetry_equiv_pos_site_id
    _symmetry_equiv_pos_as_xyz
    1 x,y,z
    2 -x,y,1/2-z
    3 -x,-y,-z
    4 x,-y,1/2+z
    5 1/2+x,1/2+y,z
    6 1/2-x,1/2+y,1/2-z
    7 1/2-x,1/2-y,-z
    8 1/2+x,1/2-y,1/2+z
_cell_length_a     39.641(3)
_cell_length_b     4.3302(3)
_cell_length_c     12.8607(8)
_cell_angle_alpha     90.00
_cell_angle_beta     98.404(5)
_cell_angle_gamma     90.00
_cell_volume     2183.9(3)
_cell_formula_units_Z     4
_cell_measurement_reflns_used     2435
_cell_measurement_theta_min     3.559
_cell_measurement_theta_max     28.248
_cell_measurement_temperature     200.0(10)
_exptl_crystal_description     'prism'
_exptl_crystal_colour     'colourless'
_exptl_crystal_size_max     0.40
_exptl_crystal_size_mid     0.12
_exptl_crystal_size_min     0.04
_exptl_crystal_density_diffrn     1.913
_exptl_crystal_density_meas     ?
_exptl_crystal_density_method     'not measured'
_exptl_crystal_F_000     1224
_exptl_absorpt_coefficient_mu     5.006
_exptl_absorpt_correction_type     multi-scan
_exptl_absorpt_process_details
;
(<i>CrysAlis PRO</i>; Agilent, 2013)
;
_exptl_absorpt_correction_T_min     0.369
_exptl_absorpt_correction_T_max     0.980
_exptl_special_details
;
;
_diffrn_ambient_temperature     200.0(10)
_diffrn_radiation_type     MoK\a
_diffrn_radiation_wavelength     0.71073
_diffrn_radiation_source     'Enhance (Mo) X-ray source'
_diffrn_radiation_monochromator     graphite
_diffrn_measurement_device_type
                       'Oxford Diffraction Gemini-S CCD-detector diffractometer'
_diffrn_measurement_method     '\w-scans'
_diffrn_detector_area_resol_mean     16.077
_diffrn_reflns_number     7520
_diffrn_reflns_av_R_equivalents     0.0553
_diffrn_reflns_av_sigmaI/netI     0.0462
_diffrn_reflns_theta_min     3.20
_diffrn_reflns_theta_max     26.00
_diffrn_reflns_theta_full     26.00
_diffrn_measured_fraction_theta_max     0.999
_diffrn_measured_fraction_theta_full     0.999
_diffrn_reflns_limit_h_min     -45
_diffrn_reflns_limit_h_max     48
_diffrn_reflns_limit_k_min     -5
_diffrn_reflns_limit_k_max     5
_diffrn_reflns_limit_l_min     -15
_diffrn_reflns_limit_l_max     15
_diffrn_standards_number     0
_diffrn_standards_interval_count     .
_diffrn_standards_interval_time     .
_diffrn_standards_decay_%     ?
_refine_special_details
;
 Refinement of F^2^ against ALL reflections.  The weighted R-factor wR and
 goodness of fit S are based on F^2^, conventional R-factors R are based
 on F, with F set to zero for negative F^2^. The threshold expression of
 F^2^ > 2sigma(F^2^) is used only for calculating R-factors(gt) etc. and is
 not relevant to the choice of reflections for refinement.  R-factors based
 on F^2^ are statistically about twice as large as those based on F, and R-
 factors based on ALL data will be even larger.
;
_reflns_number_total     2152
_reflns_number_gt     1910
_reflns_threshold_expression     'I>2\s(I)'
_refine_ls_structure_factor_coef     Fsqd
_refine_ls_matrix_type     full
_refine_ls_R_factor_all     0.0474
_refine_ls_R_factor_gt     0.0401
_refine_ls_wR_factor_gt     0.0907
_refine_ls_wR_factor_ref     0.0949
_refine_ls_goodness_of_fit_ref     1.063
_refine_ls_restrained_S_all     1.063
_refine_ls_number_reflns     2152
_refine_ls_number_parameters     136
_refine_ls_number_restraints     1
_refine_ls_hydrogen_treatment     mixed
_refine_ls_weighting_scheme     calc
_refine_ls_weighting_details
                 'calc w=1/[\s^2^(Fo^2^)+(0.0491P)^2^] where P=(Fo^2^+2Fc^2^)/3'
_atom_sites_solution_hydrogens     geom
_atom_sites_solution_primary     direct
_atom_sites_solution_secondary     difmap
_refine_ls_shift/su_max     0.003
_refine_ls_shift/su_mean     0.000
_refine_diff_density_max     0.976
_refine_diff_density_min     -1.003
_refine_ls_extinction_method     none
_refine_ls_extinction_coef     ?
loop_
    _atom_type_symbol
    _atom_type_description
    _atom_type_scat_dispersion_real
    _atom_type_scat_dispersion_imag
    _atom_type_scat_source
    'C' 'C' 0.0033 0.0016
                         'International Tables Vol C Tables 4.2.6.8 and 6.1.1.4'
    'H' 'H' 0.0000 0.0000
                         'International Tables Vol C Tables 4.2.6.8 and 6.1.1.4'
    'O' 'O' 0.0106 0.0060
                         'International Tables Vol C Tables 4.2.6.8 and 6.1.1.4'
    'Cl' 'Cl' 0.1484 0.1585
                         'International Tables Vol C Tables 4.2.6.8 and 6.1.1.4'
    'Rb' 'Rb' -0.9393 2.9676
                         'International Tables Vol C Tables 4.2.6.8 and 6.1.1.4'
_computing_data_collection
;
CrysAlis PRO (Agilent, 2013)
;
_computing_cell_refinement
;
CrysAlis PRO (Agilent, 2013)
;
_computing_data_reduction
;
CrysAlis PRO (Agilent, 2013)
;
_computing_structure_solution
;
SHELXS97 (Sheldrick, 2008)
;
_computing_structure_refinement
;
SHELXL97 (Sheldrick, 2008) within WinGX (Farrugia, 2012)
;
_computing_molecular_graphics
;
PLATON (Spek, 2009)
;
_computing_publication_material
;
PLATON (Spek, 2009)
;
loop_
    _atom_site_type_symbol
    _atom_site_label
    _atom_site_fract_x
    _atom_site_fract_y
    _atom_site_fract_z
    _atom_site_U_iso_or_equiv
    _atom_site_thermal_displace_type
    _atom_site_calc_flag
    _atom_site_refinement_flags
    _atom_site_occupancy
    _atom_site_disorder_assembly
    _atom_site_disorder_group
    Rb Rb1 0.532520(10)
                      0.71425(8) 0.41106(2) 0.02710(10)
                                                      Uani d . 1.000 . .
    Cl Cl3 0.66575(3) 1.1071(2) 0.31320(7) 0.0394(3) Uani d . 1.000 . .
    Cl Cl5 0.72802(2) 0.4700(3) 0.64713(9) 0.0510(4) Uani d . 1.000 . .
    O O1W 0.50000 0.2897(8) 0.25000 0.0336(12) Uani d SD 1.000 . .
    O O11 0.59805(6) 0.4938(6) 0.54449(18) 0.0312(8) Uani d . 1.000 . .
    O O13 0.53789(6) 0.2205(5) 0.5570(2) 0.0295(8) Uani d . 1.000 . .
    O O14 0.55505(6) 0.0734(6) 0.72371(19) 0.0341(8) Uani d . 1.000 . .
    C C1 0.63017(8) 0.5832(8) 0.5286(3) 0.0255(11) Uani d . 1.000 . .
    C C2 0.63168(10) 0.7780(8) 0.4420(3) 0.0278(11) Uani d . 1.000 . .
    C C3 0.66324(10) 0.8701(8) 0.4215(3) 0.0284(11) Uani d . 1.000 . .
    C C4 0.69371(11) 0.7828(8) 0.4829(3) 0.0327(12) Uani d . 1.000 . .
    C C5 0.69102(9) 0.5914(9) 0.5678(3) 0.0302(11) Uani d . 1.000 . .
    C C6 0.66010(8) 0.4923(8) 0.5924(3) 0.0267(11) Uani d . 1.000 . .
    C C12 0.59553(9) 0.3198(8) 0.6376(3) 0.0285(11) Uani d . 1.000 . .
    C C13 0.55928(9) 0.1991(8) 0.6381(3) 0.0243(11) Uani d . 1.000 . .
    H H1W 0.4832(8) 0.172(8) 0.266(4) 0.0510 Uiso d D 1.000 . .
    H H2 0.61150 0.84410 0.39880 0.0330 Uiso c R 1.000 . .
    H H4 0.71520 0.85090 0.46730 0.0390 Uiso c R 1.000 . .
    H H6 0.65920 0.36420 0.65190 0.0320 Uiso c R 1.000 . .
    H H121 0.60210 0.45220 0.70000 0.0340 Uiso c R 1.000 . .
    H H122 0.61160 0.14340 0.64200 0.0340 Uiso c R 1.000 . .
loop_
    _atom_site_aniso_label
    _atom_site_aniso_U_11
    _atom_site_aniso_U_22
    _atom_site_aniso_U_33
    _atom_site_aniso_U_12
    _atom_site_aniso_U_13
    _atom_site_aniso_U_23
    Rb1 0.0270(2) 0.0340(2) 0.0204(2) 0.00050(10)
                                                0.0035(2) 0.00140(10)
    Cl3 0.0502(6) 0.0428(6) 0.0275(5) -0.0119(5) 0.0132(5) 0.0037(4)
    Cl5 0.0231(5) 0.0802(8) 0.0474(6) -0.0029(5) -0.0022(5) 0.0124(6)
    O1W 0.028(2) 0.034(2) 0.039(2) 0.0000 0.0057(19) 0.0000
    O11 0.0205(13) 0.0506(16) 0.0227(13) -0.0044(11) 0.0038(11) 0.0129(12)
    O13 0.0245(14) 0.0378(14) 0.0255(14) -0.0029(10) 0.0013(12) -0.0011(11)
    O14 0.0317(14) 0.0491(16) 0.0232(13) -0.0085(13) 0.0100(12) 0.0059(12)
    C1 0.0249(19) 0.0317(19) 0.0205(18) -0.0028(16) 0.0051(16) -0.0045(16)
    C2 0.027(2) 0.035(2) 0.0215(19) -0.0002(15) 0.0038(17) -0.0013(15)
    C3 0.037(2) 0.0300(19) 0.0194(18) -0.0075(17) 0.0084(17) -0.0052(15)
    C4 0.028(2) 0.044(2) 0.028(2) -0.0104(17) 0.0106(18) -0.0055(17)
    C5 0.0238(19) 0.042(2) 0.0241(18) -0.0042(17) 0.0013(16) -0.0036(17)
    C6 0.0244(19) 0.035(2) 0.0207(18) -0.0020(15) 0.0036(15) -0.0013(16)
    C12 0.025(2) 0.040(2) 0.0200(18) -0.0040(16) 0.0018(16) 0.0041(16)
    C13 0.024(2) 0.0269(18) 0.0231(19) 0.0007(15) 0.0071(17) -0.0048(15)
_geom_special_details
;
 Bond distances, angles etc. have been calculated using the
 rounded fractional coordinates. All su's are estimated
 from the variances of the (full) variance-covariance matrix.
 The cell esds are taken into account in the estimation of
 distances, angles and torsion angles
;
loop_
    _geom_bond_atom_site_label_1
    _geom_bond_atom_site_label_2
    _geom_bond_site_symmetry_1
    _geom_bond_site_symmetry_2
    _geom_bond_distance
    _geom_bond_publ_flag
    Rb1 O1W . . 2.924(2) yes
    Rb1 O11 . . 3.050(2) yes
    Rb1 O13 . . 2.832(2) yes
    Rb1 O13 . 1_565 2.874(2) yes
    Rb1 O13 . 3_666 2.894(2) yes
    Rb1 O14 . 4_564 2.842(2) yes
    Cl3 C3 . . 1.745(4) no
    Cl5 C5 . . 1.741(4) no
    O11 C1 . . 1.374(4) no
    O11 C12 . . 1.431(4) no
    O13 C13 . . 1.248(5) no
    O14 C13 . . 1.261(4) no
    O1W H1W . . 0.89(3) no
    O1W H1W . 2_655 0.89(3) no
    C1 C6 . . 1.397(5) no
    C1 C2 . . 1.405(5) no
    C2 C3 . . 1.375(6) no
    C3 C4 . . 1.395(6) no
    C4 C5 . . 1.387(5) no
    C5 C6 . . 1.378(5) no
    C12 C13 . . 1.530(5) no
    C2 H2 . . 0.9500 no
    C4 H4 . . 0.9500 no
    C6 H6 . . 0.9500 no
    C12 H121 . . 0.9900 no
    C12 H122 . . 0.9900 no
loop_
    _geom_angle_atom_site_label_1
    _geom_angle_atom_site_label_2
    _geom_angle_atom_site_label_3
    _geom_angle_site_symmetry_1
    _geom_angle_site_symmetry_2
    _geom_angle_site_symmetry_3
    _geom_angle
    _geom_angle_publ_flag
    O1W Rb1 O11 . . . 116.93(7) no
    O1W Rb1 O13 . . . 88.71(7) no
    O1W Rb1 O13 . . 1_565 157.69(6) no
    O1W Rb1 O13 . . 3_666 80.06(5) no
    O1W Rb1 O14 . . 4_564 76.32(6) no
    O11 Rb1 O13 . . . 54.24(7) no
    O11 Rb1 O13 . . 1_565 84.01(7) no
    O11 Rb1 O13 . . 3_666 135.28(7) no
    O11 Rb1 O14 . . 4_564 103.36(7) no
    O13 Rb1 O13 . . 1_565 98.73(7) no
    O13 Rb1 O13 . . 3_666 87.72(7) no
    O13 Rb1 O14 . . 4_564 143.47(7) no
    O13 Rb1 O13 1_565 . 3_666 79.26(7) no
    O13 Rb1 O14 1_565 . 4_564 107.73(7) no
    O13 Rb1 O14 3_666 . 4_564 121.19(7) no
    Rb1 O1W Rb1 . . 2_655 102.10(11) no
    Rb1 O11 C1 . . . 124.0(2) no
    Rb1 O11 C12 . . . 118.55(19) no
    C1 O11 C12 . . . 116.9(3) no
    Rb1 O13 C13 . . . 125.9(2) no
    Rb1 O13 Rb1 . . 1_545 98.73(8) no
    Rb1 O13 Rb1 . . 3_666 92.28(7) no
    Rb1 O13 C13 1_545 . . 117.8(2) no
    Rb1 O13 C13 3_666 . . 116.1(2) no
    Rb1 O13 Rb1 1_545 . 3_666 100.74(7) no
    Rb1 O14 C13 4_565 . . 134.3(2) no
    Rb1 O1W H1W 2_655 . . 105(3) no
    Rb1 O1W H1W . . . 118(3) no
    Rb1 O1W H1W . . 2_655 105(3) no
    H1W O1W H1W . . 2_655 110(3) no
    Rb1 O1W H1W 2_655 . 2_655 118(3) no
    O11 C1 C2 . . . 115.8(3) no
    O11 C1 C6 . . . 124.0(3) no
    C2 C1 C6 . . . 120.3(3) no
    C1 C2 C3 . . . 118.1(3) no
    C2 C3 C4 . . . 123.3(4) no
    Cl3 C3 C4 . . . 117.8(3) no
    Cl3 C3 C2 . . . 118.9(3) no
    C3 C4 C5 . . . 116.6(4) no
    Cl5 C5 C4 . . . 119.1(3) no
    C4 C5 C6 . . . 122.7(4) no
    Cl5 C5 C6 . . . 118.2(3) no
    C1 C6 C5 . . . 119.0(3) no
    O11 C12 C13 . . . 111.3(3) no
    O13 C13 C12 . . . 119.7(3) no
    O14 C13 C12 . . . 113.3(3) no
    O13 C13 O14 . . . 126.9(3) no
    C1 C2 H2 . . . 121.00 no
    C3 C2 H2 . . . 121.00 no
    C3 C4 H4 . . . 122.00 no
    C5 C4 H4 . . . 122.00 no
    C1 C6 H6 . . . 121.00 no
    C5 C6 H6 . . . 120.00 no
    O11 C12 H121 . . . 109.00 no
    O11 C12 H122 . . . 109.00 no
    C13 C12 H121 . . . 109.00 no
    C13 C12 H122 . . . 109.00 no
    H121 C12 H122 . . . 108.00 no
loop_
    _geom_torsion_atom_site_label_1
    _geom_torsion_atom_site_label_2
    _geom_torsion_atom_site_label_3
    _geom_torsion_atom_site_label_4
    _geom_torsion_site_symmetry_1
    _geom_torsion_site_symmetry_2
    _geom_torsion_site_symmetry_3
    _geom_torsion_site_symmetry_4
    _geom_torsion
    _geom_torsion_publ_flag
    O11 Rb1 O1W Rb1 . . . 2_655 -149.55(5) no
    O13 Rb1 O1W Rb1 . . . 2_655 162.30(5) no
    O1W Rb1 O11 C1 . . . . 101.0(2) no
    O1W Rb1 O11 C12 . . . . -87.7(2) no
    O13 Rb1 O11 C1 . . . . 167.6(3) no
    O13 Rb1 O11 C12 . . . . -21.0(2) no
    O13 Rb1 O11 C1 1_565 . . . -87.1(2) no
    O13 Rb1 O11 C12 1_565 . . . 84.3(2) no
    O13 Rb1 O11 C1 3_666 . . . -155.3(2) no
    O13 Rb1 O11 C12 3_666 . . . 16.1(3) no
    O14 Rb1 O11 C1 4_564 . . . 19.7(3) no
    O14 Rb1 O11 C12 4_564 . . . -168.9(2) no
    O1W Rb1 O13 C13 . . . . 155.0(3) no
    O1W Rb1 O13 Rb1 . . . 1_545 21.13(6) no
    O1W Rb1 O13 Rb1 . . . 3_666 -80.10(5) no
    O11 Rb1 O13 C13 . . . . 29.9(3) no
    O11 Rb1 O13 Rb1 . . . 1_545 -103.93(9) no
    O11 Rb1 O13 Rb1 . . . 3_666 154.83(10) no
    O13 Rb1 O13 C13 1_565 . . . -46.2(3) no
    O13 Rb1 O13 Rb1 1_565 . . 1_545 179.98(11) no
    O13 Rb1 O13 Rb1 1_565 . . 3_666 78.77(7) no
    O13 Rb1 O13 C13 3_666 . . . -124.9(3) no
    O13 Rb1 O13 Rb1 3_666 . . 1_545 101.23(7) no
    O13 Rb1 O13 Rb1 3_666 . . 3_666 0.00(7) no
    O14 Rb1 O13 C13 4_564 . . . 90.3(3) no
    O14 Rb1 O13 Rb1 4_564 . . 1_545 -43.54(14) no
    O14 Rb1 O13 Rb1 4_564 . . 3_666 -144.77(9) no
    O11 Rb1 O13 Rb1 . . 1_565 1_565 127.64(8) no
    O11 Rb1 O13 C13 . . 1_565 1_565 -11.0(2) no
    O13 Rb1 O13 Rb1 . . 1_565 1_565 179.98(10) no
    O13 Rb1 O13 C13 . . 1_565 1_565 41.3(2) no
    O11 Rb1 O13 Rb1 . . 3_666 3_666 -29.37(12) no
    O11 Rb1 O13 C13 . . 3_666 3_666 -161.6(2) no
    O13 Rb1 O13 Rb1 . . 3_666 3_666 0.00(7) no
    O13 Rb1 O13 C13 . . 3_666 3_666 -132.3(2) no
    O11 Rb1 O14 C13 . . 4_564 4_564 88.7(3) no
    O13 Rb1 O14 C13 . . 4_564 4_564 42.2(4) no
    Rb1 O11 C1 C2 . . . . -2.7(4) no
    Rb1 O11 C1 C6 . . . . 177.2(3) no
    C12 O11 C1 C2 . . . . -174.3(3) no
    C12 O11 C1 C6 . . . . 5.7(5) no
    Rb1 O11 C12 C13 . . . . 15.6(3) no
    C1 O11 C12 C13 . . . . -172.4(3) no
    Rb1 O13 C13 O14 . . . . 147.4(3) no
    Rb1 O13 C13 C12 . . . . -35.8(4) no
    Rb1 O13 C13 O14 1_545 . . . -86.3(4) no
    Rb1 O13 C13 C12 1_545 . . . 90.5(3) no
    Rb1 O13 C13 O14 3_666 . . . 33.2(4) no
    Rb1 O13 C13 C12 3_666 . . . -150.0(2) no
    Rb1 O14 C13 O13 4_565 . . . -90.5(4) no
    Rb1 O14 C13 C12 4_565 . . . 92.5(3) no
    O11 C1 C2 C3 . . . . -178.9(3) no
    C6 C1 C2 C3 . . . . 1.1(5) no
    O11 C1 C6 C5 . . . . 178.8(3) no
    C2 C1 C6 C5 . . . . -1.3(5) no
    C1 C2 C3 Cl3 . . . . 179.0(3) no
    C1 C2 C3 C4 . . . . -0.7(6) no
    Cl3 C3 C4 C5 . . . . -179.3(3) no
    C2 C3 C4 C5 . . . . 0.5(5) no
    C3 C4 C5 Cl5 . . . . 179.4(3) no
    C3 C4 C5 C6 . . . . -0.7(6) no
    Cl5 C5 C6 C1 . . . . -178.9(3) no
    C4 C5 C6 C1 . . . . 1.1(6) no
    O11 C12 C13 O13 . . . . 10.0(4) no
    O11 C12 C13 O14 . . . . -172.7(3) no
loop_
    _geom_hbond_atom_site_label_D
    _geom_hbond_atom_site_label_H
    _geom_hbond_atom_site_label_A
    _geom_hbond_site_symmetry_A
    _geom_hbond_distance_DH
    _geom_hbond_distance_HA
    _geom_hbond_distance_DA
    _geom_hbond_angle_DHA
    _geom_hbond_publ_flag
    O1W H1W O14 3_656 0.89(3) 1.87(3) 2.750(3) 171(5) yes
_iucr_refine_instructions_details
;
TITL gs14gs10  DCPA35RB (II)
CELL  0.71073  39.6415   4.3302  12.8607   90.000   98.404   90.000
ZERR     8.00   0.0026   0.0003   0.0008    0.000    0.005    0.000
LATT   7
SYMM  - X,   Y, 1/2 - Z
SFAC  C    H    O    CL   RB
UNIT  64   48   28   16   8
MERG   2
OMIT    -4.00  52.00
DFIX  0.90  0.02 O1W  H1W
FMAP   2
PLAN   10
ACTA
BOND   $H
L.S.  10
TEMP   -73.00
WGHT    0.049100
FVAR       2.02553
RB1   5    0.532524    0.714254    0.411061    11.00000    0.02696    0.03397 =
         0.02040    0.00135    0.00351    0.00053
CL3   4    0.665754    1.107141    0.313195    11.00000    0.05023    0.04284 =
         0.02750    0.00374    0.01318   -0.01191
CL5   4    0.728016    0.469997    0.647126    11.00000    0.02313    0.08023 =
         0.04740    0.01235   -0.00222   -0.00292
O1W   3    0.500000    0.289692    0.250000    10.50000    0.02757    0.03437 =
         0.03944    0.00000    0.00571    0.00000
C2    1    0.631680    0.778010    0.441953    11.00000    0.02670    0.03462 =
         0.02146   -0.00127    0.00379   -0.00017
AFIX  43
H2    2    0.611469    0.844126    0.398751    11.00000   -1.20000
AFIX   0
C3    1    0.663237    0.870062    0.421548    11.00000    0.03727    0.03002 =
         0.01942   -0.00524    0.00842   -0.00754
C4    1    0.693712    0.782777    0.482903    11.00000    0.02791    0.04399 =
         0.02825   -0.00547    0.01059   -0.01042
AFIX  43
H4    2    0.715200    0.850889    0.467340    11.00000   -1.20000
AFIX   0
C5    1    0.691023    0.591429    0.567797    11.00000    0.02378    0.04224 =
         0.02412   -0.00360    0.00131   -0.00417
C6    1    0.660104    0.492291    0.592441    11.00000    0.02441    0.03524 =
         0.02066   -0.00128    0.00365   -0.00198
AFIX  43
H6    2    0.659164    0.364158    0.651909    11.00000   -1.20000
AFIX   0
C1    1    0.630167    0.583201    0.528590    11.00000    0.02493    0.03173 =
         0.02047   -0.00454    0.00510   -0.00285
C12   1    0.595532    0.319847    0.637587    11.00000    0.02483    0.03953 =
         0.02003    0.00407    0.00180   -0.00397
AFIX  23
H121  2    0.602144    0.452162    0.700017    11.00000   -1.20000
H122  2    0.611558    0.143404    0.641969    11.00000   -1.20000
AFIX   0
C13   1    0.559277    0.199132    0.638139    11.00000    0.02377    0.02685 =
         0.02312   -0.00477    0.00714    0.00068
O11   3    0.598048    0.493824    0.544491    11.00000    0.02051    0.05065 =
         0.02268    0.01290    0.00378   -0.00440
O13   3    0.537887    0.220523    0.556992    11.00000    0.02450    0.03783 =
         0.02554   -0.00115    0.00129   -0.00289
O14   3    0.555052    0.073421    0.723713    11.00000    0.03175    0.04911 =
         0.02321    0.00593    0.00996   -0.00853
H1W   2    0.483168    0.171697    0.266356    11.00000   -1.50000
HKLF 4
REM  gs14gs10  DCPA35RB
REM R1 =  0.0401 for   1910 Fo > 4sig(Fo)  and  0.0474 for all   2152 data
REM    135 parameters refined using      1 restraints
END
WGHT      0.0491      0.0000
REM Highest difference peak  0.976,  deepest hole -1.003,  1-sigma level  0.108
Q1    1   0.5101  0.7025  0.4273  11.00000  0.05    0.98
Q2    1   0.5570  0.7161  0.3945  11.00000  0.05    0.87
Q3    1   0.5785  0.2347  0.6366  11.00000  0.05    0.42
Q4    1   0.5368  0.8965  0.3749  11.00000  0.05    0.40
Q5    1   0.5300  0.8825  0.4534  11.00000  0.05    0.39
Q6    1   0.5390  0.5007  0.3756  11.00000  0.05    0.37
Q7    1   0.6902  1.0452  0.2988  11.00000  0.05    0.37
Q8    1   0.5293  0.5459  0.4483  11.00000  0.05    0.36
Q9    1   0.6421  1.1565  0.3236  11.00000  0.05    0.36
Q10   1   0.6178  0.4951  0.5223  11.00000  0.05    0.35
;
