# Supplementary material for: Crystal structures of the potassium and rubidium salts of (3,5-di­chloro­phen­oxy)acetic acid: two isotypic coordination polymers
Source: Acta Crystallogr E Crystallogr Commun. 2015 Sep 17;71(Pt 10):1177–80. doi: 10.1107/S2056989015016722 (PMC4647356; doi:10.1107/S2056989015016722)
Supplement: Supplementary file 2 [file e-71-01177-Isup2.hkl]

# 
# h,k,l, Fc-squared, Fo-squared, sigma(Fo-squared) and status flag 
# 
data_I
_shelx_title ' gs14gs13 DCPA35K' 
_shelx_refln_list_code          4 
_shelx_F_calc_maximum      379.45 
_exptl_crystal_F_000      1080.00 
_reflns_d_resolution_high  0.8108 
 
loop_ 
 _symmetry_equiv_pos_as_xyz 
 'x, y, z' 
 '-x, y, -z+1/2' 
 'x+1/2, y+1/2, z' 
 '-x+1/2, y+1/2, -z+1/2' 
 '-x, -y, -z' 
 'x, -y, z-1/2' 
 '-x+1/2, -y+1/2, -z' 
 'x+1/2, -y+1/2, z-1/2' 
 
_cell_length_a    39.2739 
_cell_length_b     4.3327 
_cell_length_c    12.4234 
_cell_angle_alpha  90.000 
_cell_angle_beta   99.363 
_cell_angle_gamma  90.000 
 
_shelx_F_squared_multiplier     1.000 
 
loop_ 
 _refln_index_h 
 _refln_index_k 
 _refln_index_l 
 _refln_F_squared_calc 
 _refln_F_squared_meas 
 _refln_F_squared_sigma 
 _refln_observed_status 
   6   0   0    21497.48    22291.84    150.76 o 
   8   0   0     3959.20     4477.54     61.53 o 
  10   0   0    16787.10    17510.22    137.32 o 
  12   0   0     1067.85     1221.01     40.23 o 
  14   0   0    23931.19    24907.31    195.84 o 
  16   0   0    45977.67    46514.05    287.50 o 
  18   0   0     4827.09     4693.57     96.96 o 
  20   0   0     3939.74     3840.80    109.79 o 
  22   0   0     3271.46     3567.30     95.11 o 
  24   0   0        9.79        7.38      8.03 o 
  26   0   0     2415.39     2243.89     82.25 o 
  28   0   0    11768.19    11814.55    230.72 o 
  30   0   0    27891.09    27034.80    368.83 o 
  32   0   0    16256.98    16181.20    292.50 o 
  34   0   0      168.38      348.99     48.13 o 
  36   0   0     7838.56     7518.55    213.80 o 
  38   0   0      299.40      334.74     49.61 o 
  40   0   0      123.00      186.88     39.79 o 
  42   0   0      358.85      367.99     53.25 o 
  44   0   0        0.76       52.54     41.53 o 
  46   0   0     7379.51     7581.54    366.75 o 
   1   1   0     1323.41     1311.50     26.48 o 
   3   1   0     1154.69     1195.52     23.20 o 
   5   1   0       30.59       39.15      5.46 o 
   7   1   0     7943.25     7851.84     89.95 o 
   9   1   0    58151.27    59300.75    430.40 o 
  11   1   0      409.51      349.61     10.20 o 
  13   1   0     1764.45     1877.15     23.45 o 
  15   1   0     2753.83     2735.09     33.10 o 
  17   1   0     1614.92     1860.97     28.61 o 
  19   1   0     8893.31     9040.70    114.81 o 
  21   1   0     6133.88     6276.24     56.66 o 
  23   1   0       17.73       11.64      9.07 o 
  25   1   0     2152.99     1980.35     56.61 o 
  27   1   0     3971.41     4053.13     84.56 o 
  29   1   0     1327.17     1347.44     57.51 o 
  31   1   0     7065.86     6869.94    232.19 o 
  33   1   0       56.87       66.39     14.70 o 
  35   1   0       78.32       61.26     18.79 o 
  37   1   0     3466.41     3631.38    113.81 o 
  39   1   0     1766.67     1809.27     98.56 o 
  41   1   0       77.35       71.79     18.65 o 
  43   1   0       24.40       23.82     13.22 o 
  45   1   0      193.84      275.25     41.27 o 
   0   2   0     3700.98     3541.70     74.96 o 
   2   2   0    29493.13    28740.55    188.98 o 
   4   2   0     6019.56     5944.97     81.40 o 
   6   2   0     7410.16     7043.05     89.37 o 
   8   2   0      173.96      161.49     12.27 o 
  10   2   0      866.00      813.59     22.13 o 
  12   2   0     9400.09     9654.37     87.88 o 
  14   2   0     5266.70     5251.42     80.94 o 
  16   2   0       36.35       20.41      4.96 o 
  18   2   0    13327.03    13085.29    152.53 o 
  20   2   0      420.89      410.99     35.68 o 
  22   2   0     2566.53     2217.34    246.84 o 
  24   2   0     1637.44     1450.96    153.05 o 
  26   2   0      127.14      128.08     15.77 o 
  28   2   0     5111.26     4383.67    397.62 o 
  30   2   0     1608.75     1563.26    108.41 o 
  32   2   0     2661.41     2615.58    114.70 o 
  34   2   0     2935.18     2816.92    136.81 o 
  36   2   0     1259.37     1183.26     81.94 o 
  38   2   0      719.99      742.95     67.51 o 
  40   2   0      521.51      500.29     56.84 o 
  42   2   0       18.25       72.82     37.19 o 
  44   2   0     2323.70     2391.12    161.21 o 
   1   3   0      677.87      664.06     29.23 o 
   3   3   0    10428.34    10156.48    111.09 o 
   5   3   0        0.01        6.73      7.50 o 
   7   3   0       34.13       33.32      7.88 o 
   9   3   0     1439.60     1496.38     40.67 o 
  11   3   0       61.71       58.86      9.29 o 
  13   3   0     2243.38     2256.51     64.20 o 
  15   3   0     1127.15     1022.98     43.13 o 
  17   3   0     1391.52     1389.46     47.84 o 
  19   3   0     2352.05     2429.08     76.36 o 
  21   3   0       56.92       27.85     18.82 o 
  23   3   0        0.11        9.07     11.47 o 
  25   3   0       84.11       90.20     17.64 o 
  27   3   0     1297.70     1308.22     64.65 o 
  29   3   0     1432.92     1436.41    113.49 o 
  31   3   0      728.75      692.12     79.65 o 
  33   3   0     2529.56     2605.62    158.40 o 
  35   3   0      571.67      592.20     76.18 o 
  37   3   0       10.76       58.49     38.59 o 
  39   3   0       84.34      184.32     49.02 o 
   0   4   0      162.95      163.38     33.28 o 
   2   4   0     2494.25     2606.75     91.58 o 
   4   4   0     1879.35     1860.56     65.22 o 
   6   4   0      779.56      775.40     42.60 o 
   8   4   0      228.43      210.72     23.61 o 
  10   4   0      272.31      232.09     28.56 o 
  12   4   0     2993.58     3193.40    105.39 o 
  14   4   0      302.00      299.83     30.07 o 
  16   4   0      304.71      293.64     30.71 o 
  18   4   0     3613.21     3705.43    107.12 o 
  20   4   0       19.00       20.02     13.48 o 
  22   4   0      141.33      142.30     24.89 o 
  24   4   0     1069.18     1004.17     64.28 o 
  26   4   0      223.10      218.71     31.40 o 
  28   4   0     1040.71     1147.90    107.81 o 
  30   4   0      172.56       81.96     39.29 o 
   1   5   0      926.54     1043.96     79.25 o 
   3   5   0       37.99       21.66     12.96 o 
   5   5   0      270.35      305.20     38.30 o 
   7   5   0      337.96      380.92     42.76 o 
   9   5   0      548.64      576.49     52.39 o 
  11   5   0      295.99      290.16     38.06 o 
  13   5   0      202.14      202.39     40.47 o 
  15   5   0     3288.13     3269.46    149.09 o 
 -47   1   1        1.68       11.90     26.76 o 
 -45   1   1      208.89      255.09     35.84 o 
 -43   1   1      110.71      116.61     22.39 o 
 -41   1   1       93.65      171.57     28.48 o 
 -39   1   1     3181.49     3015.49    133.58 o 
 -37   1   1       55.54       37.88     14.46 o 
 -35   1   1      421.14      424.49     37.68 o 
 -33   1   1     2949.02     2921.43     78.74 o 
 -31   1   1        6.13        0.84      7.34 o 
 -29   1   1     1731.49     1719.94     55.76 o 
 -27   1   1      279.86      275.47     16.57 o 
 -25   1   1     7473.31     7123.10    116.84 o 
 -23   1   1     5088.37     4922.70     55.50 o 
 -21   1   1      351.39      423.01     13.96 o 
 -19   1   1     8908.72     8500.95     81.44 o 
 -17   1   1     2211.95     2535.96     34.50 o 
 -15   1   1     3297.83     3560.63     47.90 o 
 -13   1   1     6558.90     6845.87     82.04 o 
 -11   1   1      179.83      215.55      8.07 o 
  -9   1   1     3915.27     3398.02     90.83 o 
  -7   1   1     1530.73     1687.10     39.55 o 
  -5   1   1     6990.55     7287.72     77.42 o 
  -3   1   1     9719.38     9569.95     72.87 o 
  -1   1   1    24640.85    25322.33    120.44 o 
   1   1   1     4405.80     4522.56     41.86 o 
   3   1   1     6388.58     6750.83     60.16 o 
   5   1   1      206.27      332.95     13.94 o 
   7   1   1    27191.31    27326.26    228.71 o 
   9   1   1     1926.18     1926.72     26.35 o 
  11   1   1    58984.34    60914.86    501.45 o 
  13   1   1     9096.29     8942.60    105.06 o 
  15   1   1     1978.65     2067.16     32.77 o 
  17   1   1    20320.95    21409.19    202.57 o 
  19   1   1      355.65      297.37     13.18 o 
  21   1   1     3416.90     3341.81     42.53 o 
  23   1   1     1296.89     1179.47     28.49 o 
  25   1   1        0.60        8.01      4.17 o 
  27   1   1     2128.63     2054.28     48.90 o 
  29   1   1      550.55      577.88     34.73 o 
  31   1   1     2103.02     2256.06     70.19 o 
  33   1   1      172.51      196.68     22.20 o 
  35   1   1     1862.33     1837.10     69.02 o 
  37   1   1       50.87       70.77     18.27 o 
  39   1   1       75.17       63.81     20.76 o 
  41   1   1     1329.30     1263.34     84.60 o 
  43   1   1     3450.56     3341.11    157.18 o 
  45   1   1      141.62      189.75     38.32 o 
 -44   2   1      472.16      500.48     61.15 o 
 -42   2   1      471.79      549.10     65.55 o 
 -40   2   1        2.08       -4.46     15.16 o 
 -38   2   1        0.64       -8.52     16.86 o 
 -36   2   1       56.07       52.06     21.60 o 
 -34   2   1        6.99       15.60     23.28 o 
 -32   2   1      121.57      117.28     30.43 o 
 -30   2   1     2936.99     2907.33    144.94 o 
 -28   2   1     2442.30     1748.11    520.87 o 
 -26   2   1       82.00       69.53     25.70 o 
 -24   2   1      126.55      102.67     18.45 o 
 -22   2   1     2336.12     2050.61    214.67 o 
 -20   2   1     6437.55     6607.74    110.15 o 
 -18   2   1      451.13      516.17     20.69 o 
 -16   2   1    10241.75     9407.32    269.27 o 
 -14   2   1     4953.85     4667.64    254.96 o 
 -12   2   1    12953.62    11625.65    707.66 o 
 -10   2   1      220.29      174.51     11.48 o 
  -8   2   1     7663.57     7131.21    228.90 o 
  -6   2   1     4144.33     3696.24    132.67 o 
  -4   2   1      557.83      512.76     20.18 o 
  -2   2   1     3281.43     3289.11     59.83 o 
   0   2   1     3931.10     3627.22     66.57 o 
   2   2   1     9920.35     9883.13    156.92 o 
   4   2   1     2304.47     2467.15     58.46 o 
   6   2   1      122.91       95.37     12.24 o 
   8   2   1     4172.51     4092.74     67.06 o 
  10   2   1      371.01      337.02     21.62 o 
  12   2   1      579.65      513.66     23.37 o 
  14   2   1      235.86      286.14     20.74 o 
  16   2   1    12175.20    12638.06    217.14 o 
  18   2   1      658.32      560.47     29.36 o 
  20   2   1     2908.54     2816.91     67.14 o 
  22   2   1       27.27       19.88      7.09 o 
  24   2   1      867.81      884.81     45.04 o 
  26   2   1      249.36      285.83     31.32 o 
  28   2   1        8.51       16.05     18.24 o 
  30   2   1     1961.54     1977.92     97.14 o 
  32   2   1      108.11      120.21     25.75 o 
  34   2   1      716.23      748.07     63.81 o 
  36   2   1      442.69      495.70     53.59 o 
  38   2   1     2744.45     2849.02    130.10 o 
  40   2   1      129.36      176.87     43.44 o 
  42   2   1      553.00      582.39    106.26 o 
 -39   3   1      599.76      610.15    103.11 o 
 -37   3   1     2094.35     2571.14    163.71 o 
 -35   3   1       90.08       51.84     21.19 o 
 -33   3   1       48.45       84.93     36.98 o 
 -31   3   1      678.15      658.42     77.42 o 
 -29   3   1      161.85      157.09     37.61 o 
 -27   3   1      809.98      920.09     54.28 o 
 -25   3   1      281.53      296.61     28.07 o 
 -23   3   1      215.37      191.14     24.60 o 
 -21   3   1     5344.25     5241.57    123.97 o 
 -19   3   1       66.58       71.74     13.62 o 
 -17   3   1     3101.81     3112.87     83.39 o 
 -15   3   1        0.14        9.05      5.94 o 
 -13   3   1      330.01      316.20     21.82 o 
 -11   3   1     2032.96     1945.96     53.82 o 
  -9   3   1      448.02      391.61     25.26 o 
  -7   3   1     4122.39     3929.98     71.07 o 
  -5   3   1     1575.84     1489.86     38.64 o 
  -3   3   1      838.91      892.38     34.82 o 
  -1   3   1     3630.49     3558.47     70.49 o 
   1   3   1       27.06       32.39      8.10 o 
   3   3   1        7.97        5.27      5.15 o 
   5   3   1      265.19      291.71     21.58 o 
   7   3   1      507.89      548.14     27.74 o 
   9   3   1     7001.81     7077.91     98.51 o 
  11   3   1      104.57      104.05     13.72 o 
  13   3   1     3886.20     3952.44     75.26 o 
  15   3   1     2938.29     2992.65     70.75 o 
  17   3   1      321.65      305.19     23.58 o 
  19   3   1      891.45      878.03     39.09 o 
  21   3   1      238.01      250.13     28.71 o 
  23   3   1      107.95       99.93     18.24 o 
  25   3   1     2659.63     2806.06     95.08 o 
  27   3   1      135.09      159.47     23.17 o 
  29   3   1     4329.86     4403.76    196.18 o 
  31   3   1      189.59      243.04     54.93 o 
  33   3   1      905.07      904.83     93.91 o 
  35   3   1       21.66       28.34     55.65 o 
  37   3   1       15.13       25.88     60.88 o 
 -32   4   1      112.33      102.59     27.70 o 
 -30   4   1      116.90       50.93     69.30 o 
 -28   4   1        9.08        0.67     41.33 o 
 -26   4   1     1365.84     1535.35     80.58 o 
 -24   4   1      666.76      681.72     53.06 o 
 -22   4   1     1198.72     1300.40     65.83 o 
 -20   4   1      168.59      192.59     24.75 o 
 -18   4   1     2726.90     2700.48    100.41 o 
 -16   4   1     1098.22     1092.21     63.76 o 
 -14   4   1      145.51      178.61     26.35 o 
 -12   4   1      540.33      566.08     44.73 o 
 -10   4   1      870.15      968.70     57.51 o 
  -8   4   1      151.65      174.44     19.75 o 
  -6   4   1     2229.83     2312.73     68.76 o 
  -4   4   1      310.38      298.47     25.09 o 
  -2   4   1      453.82      442.80     27.27 o 
   0   4   1       49.19       40.65     12.00 o 
   2   4   1     1161.28     1203.67     51.41 o 
   4   4   1     1207.60     1249.45     52.67 o 
   6   4   1     1741.00     1737.31     56.20 o 
   8   4   1     1372.01     1435.21     51.54 o 
  10   4   1     1051.51     1041.27     47.65 o 
  12   4   1       13.81        6.84     16.74 o 
  14   4   1     3362.53     3670.22    115.45 o 
  16   4   1       52.53       35.47     23.77 o 
  18   4   1      342.34      303.04     33.41 o 
  20   4   1       71.82       80.09     17.74 o 
  22   4   1        1.66       16.60     13.83 o 
  24   4   1      903.59      881.61     60.69 o 
  26   4   1      396.28      392.75     40.36 o 
  28   4   1       64.43      100.36     35.92 o 
  30   4   1       14.00       66.00     32.84 o 
 -17   5   1      313.49      278.53     39.21 o 
 -15   5   1      493.09      543.92     53.73 o 
 -13   5   1      266.98      292.97     36.97 o 
 -11   5   1        0.29      -20.06     12.06 o 
  -9   5   1       61.46       58.97     20.44 o 
  -7   5   1      175.30      177.26     31.39 o 
  -5   5   1      179.77      147.15     32.07 o 
  -3   5   1       41.62       30.13     19.16 o 
  -1   5   1      463.93      551.17     71.56 o 
   1   5   1      190.29      239.77     54.44 o 
   3   5   1      216.01      266.50     52.67 o 
   5   5   1      404.66      482.49     54.97 o 
   7   5   1       30.22       18.88     14.55 o 
   9   5   1       90.67      139.89     34.32 o 
  11   5   1      999.94      997.35     89.94 o 
  13   5   1        5.08       11.50     18.66 o 
  15   5   1      288.89      320.84     46.21 o 
 -48   0   2     3180.03     3565.19    249.18 o 
 -46   0   2       42.13      167.54     60.23 o 
 -44   0   2     3364.17     3634.10    235.75 o 
 -42   0   2     2594.14     2505.10    190.53 o 
 -40   0   2      218.32      290.66     50.18 o 
 -38   0   2     5583.74     5655.10    223.02 o 
 -36   0   2        1.14        1.78     10.26 o 
 -34   0   2      595.61      630.43     50.40 o 
 -32   0   2     9844.61     9866.23    221.85 o 
 -30   0   2       77.39      110.98     22.46 o 
 -28   0   2    16555.88    16342.54    224.77 o 
 -26   0   2      285.08      273.43     29.92 o 
 -24   0   2     8596.48     7907.17    242.23 o 
 -22   0   2    21661.92    21945.54    416.46 o 
 -20   0   2     5033.27     5038.43     81.16 o 
 -18   0   2    41626.25    44527.36    293.45 o 
 -16   0   2    11099.29    11127.88    152.35 o 
 -14   0   2    10159.55     9958.74     99.62 o 
 -12   0   2    86027.66    83489.19    267.25 o 
 -10   0   2     9679.69     9713.44     84.95 o 
  -8   0   2    68718.50    67706.49   1341.38 o 
  -6   0   2     2735.94     3046.54     77.47 o 
  -4   0   2      593.81      556.68     34.22 o 
  -2   0   2     3963.76     4296.87     98.60 o 
   0   0   2    12722.03    14069.39    185.43 o 
   2   0   2      203.17      200.83     24.10 o 
   4   0   2     9009.74    10187.29    177.86 o 
   6   0   2     2856.72     3063.78    103.65 o 
   8   0   2    93038.74    96073.99   1232.29 o 
  10   0   2     2960.98     3267.11     71.88 o 
  12   0   2      164.48      254.87     36.98 o 
  14   0   2     8502.33     9578.88    166.12 o 
  16   0   2      811.62      868.50     34.43 o 
  18   0   2    47791.02    48739.90    253.38 o 
  20   0   2       11.55       22.89      7.45 o 
  22   0   2    16680.45    15486.09    538.96 o 
  24   0   2    15529.87    15410.02    265.45 o 
  26   0   2      562.04      566.28     55.27 o 
  28   0   2     3918.60     3717.47    141.38 o 
  30   0   2     7324.25     7208.16    202.89 o 
  32   0   2     2807.54     2699.01    130.07 o 
  34   0   2      155.02      235.96     44.92 o 
  36   0   2     4484.90     4354.02    175.09 o 
  38   0   2     6027.63     5936.70    219.40 o 
  40   0   2       74.28      172.68     43.90 o 
  42   0   2      422.79      430.87     60.53 o 
  44   0   2      137.42      111.87     31.99 o 
  46   0   2       88.07      113.32     56.56 o 
 -47   1   2     1415.37     1419.57     97.39 o 
 -45   1   2      274.09      334.35     45.95 o 
 -43   1   2      523.64      573.55     49.34 o 
 -41   1   2      115.20      109.47     21.58 o 
 -39   1   2      823.88      950.14     59.20 o 
 -37   1   2     1005.08     1090.77     62.22 o 
 -35   1   2     2388.45     2295.95     85.55 o 
 -33   1   2     1828.41     1863.04     74.76 o 
 -31   1   2     2057.94     2104.75     62.68 o 
 -29   1   2     6000.00     5744.38     77.70 o 
 -27   1   2        0.68       12.22      5.09 o 
 -25   1   2      282.34      268.30     13.76 o 
 -23   1   2     2204.43     2084.24     43.03 o 
 -21   1   2     1047.85      898.19     20.23 o 
 -19   1   2    10549.51     9538.01    126.66 o 
 -17   1   2     9541.11     9487.73    140.28 o 
 -15   1   2     1171.58     1295.40     37.85 o 
 -13   1   2     1105.24     1120.38     33.25 o 
 -11   1   2     1266.05     1288.44     32.55 o 
  -9   1   2    11039.45    10589.81    640.86 o 
  -7   1   2      402.93      470.96     32.41 o 
  -5   1   2    12450.63    12838.28     71.92 o 
  -3   1   2    19838.07    19779.71    243.89 o 
  -1   1   2   117565.25   119300.17    619.66 o 
   1   1   2    11909.95    11818.22    180.56 o 
   3   1   2        1.12        3.31      6.94 o 
   5   1   2     1694.98     1786.22     39.22 o 
   7   1   2     2629.21     2509.09     43.38 o 
   9   1   2     4459.95     4864.97     76.44 o 
  11   1   2     7375.01     7605.67     98.55 o 
  13   1   2     6442.50     6886.28     96.72 o 
  15   1   2    10137.84    10408.84    121.62 o 
  17   1   2     8258.02     8552.00    141.53 o 
  19   1   2      829.99      829.10     33.44 o 
  21   1   2     1381.18     1410.79     39.04 o 
  23   1   2      853.63      804.14     28.75 o 
  25   1   2      326.86      304.28     17.01 o 
  27   1   2    16271.58    15624.77    149.95 o 
  29   1   2     3482.36     3466.15     87.17 o 
  31   1   2        8.53       40.41     13.70 o 
  33   1   2     1334.19     1325.71     58.27 o 
  35   1   2       79.94       84.04     20.93 o 
  37   1   2      119.40      145.10     29.47 o 
  39   1   2      365.84      387.60     45.49 o 
  41   1   2      238.90      302.14     55.41 o 
  43   1   2     1319.90     1239.15    109.36 o 
  45   1   2     3053.49     3043.64    198.61 o 
 -44   2   2     1836.26     1783.64    145.39 o 
 -42   2   2     1218.27     1274.89     92.53 o 
 -40   2   2     1808.21     1782.97    107.45 o 
 -38   2   2       28.70       52.02     21.93 o 
 -36   2   2      343.96      278.71     39.38 o 
 -34   2   2      453.72      513.83     65.23 o 
 -32   2   2     1565.92     1375.03    101.99 o 
 -30   2   2     6076.40     6222.20    211.08 o 
 -28   2   2      340.24      194.87     81.13 o 
 -26   2   2     4865.02     4906.64    127.05 o 
 -24   2   2     1483.15     1416.82     67.52 o 
 -22   2   2      742.93      727.89     48.63 o 
 -20   2   2       33.85       37.81     10.06 o 
 -18   2   2     1895.98     1888.83     63.38 o 
 -16   2   2      119.45      120.49     15.85 o 
 -14   2   2    12673.01    12507.24    156.56 o 
 -12   2   2     9426.06     8749.22    368.27 o 
 -10   2   2    25543.54    24072.51    495.91 o 
  -8   2   2     2779.03     2781.24     42.97 o 
  -6   2   2     1660.74     1454.35     35.26 o 
  -4   2   2     8013.15     8102.18    215.46 o 
  -2   2   2     2400.43     2355.98     46.36 o 
   0   2   2     2594.58     2647.54     49.58 o 
   2   2   2     7380.95     7582.94    167.79 o 
   4   2   2     1378.76     1327.96     45.16 o 
   6   2   2     5620.07     5593.50    109.46 o 
   8   2   2      142.51      160.09     18.15 o 
  10   2   2     1949.47     1957.61     59.53 o 
  12   2   2     5311.03     5299.75    116.43 o 
  14   2   2      503.17      497.58     37.19 o 
  16   2   2      945.72      910.34     44.04 o 
  18   2   2      856.50      904.62     39.18 o 
  20   2   2     8949.63     9062.61    126.63 o 
  22   2   2     1755.80     1747.37     56.08 o 
  24   2   2     1971.86     1882.05     58.67 o 
  26   2   2      303.82      340.19     25.45 o 
  28   2   2      153.28      112.28     19.84 o 
  30   2   2     1541.68     1460.06     81.42 o 
  32   2   2     1366.48     1419.25     91.46 o 
  34   2   2        7.80       24.74     14.98 o 
  36   2   2     1713.92     1986.78    173.95 o 
  38   2   2       29.24       70.20     31.95 o 
  40   2   2     1252.48     1284.03    114.30 o 
  42   2   2       56.26       91.13     37.71 o 
 -39   3   2       67.84      121.18     42.79 o 
 -37   3   2       18.11       79.29     76.76 o 
 -35   3   2        0.64       -6.37     19.75 o 
 -33   3   2       23.77       11.26     16.06 o 
 -31   3   2       40.22       77.33     30.31 o 
 -29   3   2        0.30        7.07     11.45 o 
 -27   3   2      128.02       97.66     21.21 o 
 -25   3   2     2960.14     3079.18     98.15 o 
 -23   3   2      366.91      364.78     29.71 o 
 -21   3   2      239.29      241.97     24.18 o 
 -19   3   2       16.42       17.75     10.93 o 
 -17   3   2      170.74      148.50     19.05 o 
 -15   3   2      815.45      858.79     43.85 o 
 -13   3   2      161.16      174.25     13.50 o 
 -11   3   2     3815.60     3746.88     79.72 o 
  -9   3   2     4265.74     4168.36     82.88 o 
  -7   3   2      157.12      179.10     15.12 o 
  -5   3   2     2744.87     2585.79     46.55 o 
  -3   3   2       65.31       39.98      6.25 o 
  -1   3   2      104.19      128.15     14.41 o 
   1   3   2       40.83       51.70     10.45 o 
   3   3   2       21.43       38.14     11.94 o 
   5   3   2     8379.71     8596.91    128.16 o 
   7   3   2      425.71      455.81     28.06 o 
   9   3   2        8.18       16.23      8.21 o 
  11   3   2       76.99       68.06     12.35 o 
  13   3   2       17.83       17.06      9.45 o 
  15   3   2      414.22      397.86     26.76 o 
  17   3   2       24.90       38.12      8.25 o 
  19   3   2      208.51      210.66     20.90 o 
  21   3   2     3532.15     3413.45     88.65 o 
  23   3   2        0.31       12.42     11.10 o 
  25   3   2     1829.23     1760.95     76.98 o 
  27   3   2      243.55      250.51     38.75 o 
  29   3   2       37.54       41.26     26.06 o 
  31   3   2      282.87      261.49     49.08 o 
  33   3   2      239.29      233.94     70.66 o 
  35   3   2      936.00      891.09     99.74 o 
  37   3   2      477.53      583.43     83.23 o 
 -32   4   2      929.57      935.74    101.07 o 
 -30   4   2      479.47      671.02     85.78 o 
 -28   4   2       43.34       68.13     17.31 o 
 -26   4   2      986.80     1105.17     69.71 o 
 -24   4   2      413.68      440.69     43.12 o 
 -22   4   2       35.02       48.56     17.76 o 
 -20   4   2     2423.34     2335.58     92.06 o 
 -18   4   2      102.40      163.94     23.80 o 
 -16   4   2     4264.00     4264.56    117.12 o 
 -14   4   2        1.67       27.07     15.06 o 
 -12   4   2      413.24      393.38     34.71 o 
 -10   4   2     4047.57     4097.92    106.84 o 
  -8   4   2      134.41      140.92     20.00 o 
  -6   4   2       24.42       43.08     12.05 o 
  -4   4   2     1762.38     1730.94     59.24 o 
  -2   4   2     1193.82     1161.79     49.04 o 
   0   4   2     3449.25     3441.14    104.09 o 
   2   4   2      106.86      107.33     17.11 o 
   4   4   2      911.47      919.55     50.26 o 
   6   4   2     1595.62     1559.55     65.67 o 
   8   4   2      792.36      834.29     42.95 o 
  10   4   2      787.05      814.67     42.63 o 
  12   4   2     1289.97     1283.71     54.19 o 
  14   4   2     3289.28     3066.11     95.82 o 
  16   4   2       34.20       54.73     16.65 o 
  18   4   2      175.03      174.46     26.94 o 
  20   4   2     1712.69     1777.51     84.58 o 
  22   4   2      266.65      267.54     41.08 o 
  24   4   2       45.66       31.52     17.40 o 
  26   4   2     1101.48     1175.56     83.96 o 
  28   4   2      114.92      174.11     45.31 o 
  30   4   2      729.31      745.57     90.12 o 
 -15   5   2      191.57      190.22     38.50 o 
 -13   5   2      162.97      157.62     31.83 o 
 -11   5   2       12.13       27.39     16.66 o 
  -9   5   2      146.26      194.16     38.14 o 
  -7   5   2     2324.21     2362.48    122.75 o 
  -5   5   2      644.83      706.36     67.96 o 
  -3   5   2      185.15      209.62     37.06 o 
  -1   5   2      639.74      698.69     65.84 o 
   1   5   2       16.98       46.04     34.45 o 
   3   5   2      719.59      734.80     88.09 o 
   5   5   2       47.76       51.10     30.71 o 
   7   5   2      921.29      940.74     78.10 o 
   9   5   2      853.33      947.17     78.78 o 
  11   5   2        6.33      -14.80     18.34 o 
  13   5   2      210.39      252.03     42.89 o 
 -47   1   3     1674.60     1844.02    229.32 o 
 -45   1   3      303.87      356.59     49.23 o 
 -43   1   3       75.82       62.56     39.58 o 
 -41   1   3      609.28      553.52     47.29 o 
 -39   1   3        0.92       13.18     11.96 o 
 -37   1   3     1844.41     1679.22     75.45 o 
 -35   1   3       62.41       53.20     14.68 o 
 -33   1   3     2919.85     2989.37     94.49 o 
 -31   1   3    10666.10    10432.80    216.30 o 
 -29   1   3        1.00        1.79      5.11 o 
 -27   1   3     4231.91     4051.13     95.33 o 
 -25   1   3     6426.50     6211.51     82.89 o 
 -23   1   3     2041.44     2052.60     58.31 o 
 -21   1   3     1790.55     1681.77     33.10 o 
 -19   1   3        7.84        3.71      2.75 o 
 -17   1   3    11303.27     9324.83    328.23 o 
 -15   1   3    21385.14    20961.77    157.16 o 
 -13   1   3     2373.37     2087.42     83.26 o 
 -11   1   3    13643.00    12011.12    621.42 o 
  -9   1   3     4626.03     4510.47     94.83 o 
  -7   1   3     7156.82     7155.65     99.10 o 
  -5   1   3     2272.75     2115.45     39.12 o 
  -3   1   3     3557.48     3440.85     48.09 o 
  -1   1   3   143982.17   141820.28    583.18 o 
   1   1   3     5360.08     5491.65     76.33 o 
   3   1   3     2480.40     2562.64     54.94 o 
   5   1   3    24322.03    26189.60    515.57 o 
   7   1   3     4648.26     4875.79     80.71 o 
   9   1   3      657.95      802.72     35.99 o 
  11   1   3       10.16       17.40      7.93 o 
  13   1   3      676.53      589.87     25.00 o 
  15   1   3    13637.73    13529.77    218.82 o 
  17   1   3     2493.73     2672.79     58.55 o 
  19   1   3     8729.46     8816.68    136.37 o 
  21   1   3     5656.79     5648.64    103.10 o 
  23   1   3      872.60      844.76     35.93 o 
  25   1   3       54.77       66.26     11.34 o 
  27   1   3      408.40      437.49     27.06 o 
  29   1   3    13148.44    13362.84    366.94 o 
  31   1   3    10667.86    10602.30    274.54 o 
  33   1   3      804.88      760.74     61.16 o 
  35   1   3     6300.26     6057.65    172.84 o 
  37   1   3      609.51      615.82     59.18 o 
  39   1   3      115.75      155.01     40.83 o 
  41   1   3      151.71      189.47     71.01 o 
  43   1   3      184.16      171.09     41.72 o 
 -44   2   3       69.33       95.57     30.35 o 
 -42   2   3      280.44      303.78     46.30 o 
 -40   2   3     2281.42     2344.98    123.26 o 
 -38   2   3     1515.62     1548.72     98.57 o 
 -36   2   3      985.14     1001.17     93.17 o 
 -34   2   3     4100.50     4219.19    184.94 o 
 -32   2   3      122.37      147.89     38.36 o 
 -30   2   3      494.69      451.63     41.01 o 
 -28   2   3     3244.04     3181.47    105.97 o 
 -26   2   3      752.32      681.81     48.68 o 
 -24   2   3      260.00      251.63     20.63 o 
 -22   2   3     2550.97     2189.40    148.94 o 
 -20   2   3     4161.64     4011.44    129.67 o 
 -18   2   3      205.24      229.53     26.98 o 
 -16   2   3       87.09       91.47     15.82 o 
 -14   2   3       33.32       33.04     11.12 o 
 -12   2   3     2058.00     1904.69     71.35 o 
 -10   2   3     7740.74     7160.42    226.54 o 
  -8   2   3     5820.00     5644.43    113.22 o 
  -6   2   3     4662.51     4236.86    221.63 o 
  -4   2   3    11566.17    11752.25    113.56 o 
  -2   2   3     1661.91     1666.06     38.72 o 
   0   2   3      127.59      152.34     13.39 o 
   2   2   3     9220.03     9269.25    121.21 o 
   4   2   3     4378.02     4540.52     87.29 o 
   6   2   3     3123.53     3110.17     74.37 o 
   8   2   3    13009.99    13510.85    159.95 o 
  10   2   3     6460.76     6728.11    115.56 o 
  12   2   3      903.15      918.74     44.35 o 
  14   2   3       35.54       57.49     13.83 o 
  16   2   3     1736.37     1798.91     64.77 o 
  18   2   3     1208.47     1290.77     56.10 o 
  20   2   3     4180.70     4096.75    101.08 o 
  22   2   3      400.26      429.08     33.83 o 
  24   2   3     2054.43     1970.10     55.62 o 
  26   2   3     2044.37     1974.58     56.48 o 
  28   2   3       87.68      147.06     21.50 o 
  30   2   3       94.85       57.30     80.60 o 
  32   2   3       38.49      -13.80     20.14 o 
  34   2   3     1222.25     1215.49    106.17 o 
  36   2   3      447.33      487.05     71.21 o 
  38   2   3     1499.76     1610.64    127.57 o 
  40   2   3      364.66      341.34     61.47 o 
 -39   3   3      240.74      290.33     54.82 o 
 -37   3   3      209.46      279.08     55.20 o 
 -35   3   3      605.31      691.79    116.87 o 
 -33   3   3     1881.73     1888.90    107.54 o 
 -31   3   3       42.72       36.15     23.00 o 
 -29   3   3     2577.11     2737.70     94.54 o 
 -27   3   3        5.96       26.07     13.56 o 
 -25   3   3       47.85       35.81     11.65 o 
 -23   3   3       85.06       88.75     17.53 o 
 -21   3   3     4008.34     3831.31    142.46 o 
 -19   3   3     7749.44     7611.67    296.30 o 
 -17   3   3       38.28       64.36     17.36 o 
 -15   3   3        2.99       30.89     11.80 o 
 -13   3   3    13260.00    12754.56    343.13 o 
 -11   3   3      494.49      485.34     28.56 o 
  -9   3   3     1795.05     1835.05     56.88 o 
  -7   3   3      584.89      564.52     31.88 o 
  -5   3   3      149.77      163.58     27.76 o 
  -3   3   3     7508.51     7407.82    110.18 o 
  -1   3   3      477.81      517.23     29.93 o 
   1   3   3    20465.81    20726.70    336.34 o 
   3   3   3     4900.35     5151.36     97.68 o 
   5   3   3      374.50      345.35     26.81 o 
   7   3   3      252.20      241.04     22.34 o 
   9   3   3      933.04      943.33     44.86 o 
  11   3   3     2397.07     2496.39     73.49 o 
  13   3   3     5934.35     6012.48    115.86 o 
  15   3   3      628.39      641.69     39.79 o 
  17   3   3     7725.57     7976.20    136.82 o 
  19   3   3      211.43      229.29     25.65 o 
  21   3   3      555.71      619.14     39.25 o 
  23   3   3      132.13      101.07     14.39 o 
  25   3   3       89.96       91.76     19.13 o 
  27   3   3     1061.20     1192.15     77.79 o 
  29   3   3        6.52       21.18     21.67 o 
  31   3   3     1944.69     1854.07    134.77 o 
  33   3   3     3245.29     3235.72    182.76 o 
  35   3   3       14.43       64.01     31.22 o 
 -30   4   3     1989.43     2103.75    120.76 o 
 -28   4   3      180.01      207.29     36.48 o 
 -26   4   3      196.67      192.79     30.17 o 
 -24   4   3       72.53       83.05     20.48 o 
 -22   4   3      190.95      154.72     26.27 o 
 -20   4   3        3.85       33.95     13.52 o 
 -18   4   3     2954.71     2798.70    103.08 o 
 -16   4   3      264.83      207.81     26.66 o 
 -14   4   3      522.08      519.00     39.98 o 
 -12   4   3      609.48      563.13     40.93 o 
 -10   4   3       23.41       25.54     13.11 o 
  -8   4   3      254.38      270.95     28.93 o 
  -6   4   3       94.68       99.87     20.67 o 
  -4   4   3      874.54      868.78     46.02 o 
  -2   4   3      149.93      149.22     18.06 o 
   0   4   3      188.47      186.40     20.13 o 
   2   4   3     1571.55     1648.10     67.98 o 
   4   4   3        3.46        0.52      9.19 o 
   6   4   3     1171.73     1213.81     59.39 o 
   8   4   3       61.63       75.97     18.08 o 
  10   4   3     2067.31     2133.70     70.50 o 
  12   4   3      346.15      378.52     30.30 o 
  14   4   3      803.05      763.82     46.70 o 
  16   4   3      416.30      509.89     44.66 o 
  18   4   3      133.73      127.18     25.27 o 
  20   4   3      214.95      220.73     31.89 o 
  22   4   3       19.11       42.72     15.57 o 
  24   4   3       10.08       20.71     12.63 o 
  26   4   3        3.25        4.02     23.99 o 
  28   4   3     1143.37     1191.65    112.37 o 
 -15   5   3      270.66      290.58     45.72 o 
 -13   5   3     1144.90     1201.02     89.09 o 
 -11   5   3      137.70      169.70     32.01 o 
  -9   5   3        2.46       36.98     15.17 o 
  -7   5   3      226.01      245.31     36.52 o 
  -5   5   3      439.75      515.75     51.45 o 
  -3   5   3       83.72       95.81     23.40 o 
  -1   5   3      193.80      204.98     31.79 o 
   1   5   3       66.99      118.78     25.94 o 
   3   5   3     1140.29     1175.49     76.04 o 
   5   5   3        8.70       87.05     31.65 o 
   7   5   3      110.09      126.95     28.04 o 
   9   5   3       82.62      134.57     32.97 o 
  11   5   3      914.45      936.10     80.26 o 
 -48   0   4      137.31      147.07     60.23 o 
 -46   0   4      448.07      482.08     89.40 o 
 -44   0   4      687.53      880.25    116.61 o 
 -42   0   4       72.08       69.84     30.99 o 
 -40   0   4     4296.16     4835.44    199.53 o 
 -38   0   4      493.09      475.97     46.49 o 
 -36   0   4     3943.79     3854.63    127.77 o 
 -34   0   4       50.63       40.46     15.47 o 
 -32   0   4      388.92      405.28     37.77 o 
 -30   0   4       44.09       51.46     10.99 o 
 -28   0   4       26.91       63.24     16.61 o 
 -26   0   4     1251.76     1341.76     48.28 o 
 -24   0   4     5890.78     5656.87    105.16 o 
 -22   0   4       92.72      160.28     20.84 o 
 -20   0   4    25462.93    23577.27    222.82 o 
 -18   0   4     4124.24     4435.69     93.54 o 
 -16   0   4    13989.60    14166.43    194.54 o 
 -14   0   4     6280.59     6339.30    157.93 o 
 -12   0   4     1936.28     1704.03     81.27 o 
 -10   0   4    11030.30    11461.76    556.03 o 
  -8   0   4      251.60      244.87     24.56 o 
  -6   0   4     1704.67     1686.94     87.33 o 
  -4   0   4    35462.63    35459.46    525.61 o 
  -2   0   4     9287.48    10468.29    226.05 o 
   0   0   4     8103.26     7853.33    201.33 o 
   2   0   4       10.89       -5.83     10.64 o 
   4   0   4      870.10      891.50     72.17 o 
   6   0   4    23282.17    23707.50    379.40 o 
   8   0   4     2652.18     3156.99    145.98 o 
  10   0   4    49668.55    52631.30    606.36 o 
  12   0   4     1011.02     1794.99     66.21 o 
  14   0   4      583.00      615.77     41.04 o 
  16   0   4    25113.44    26797.97    474.57 o 
  18   0   4      759.31      643.21     75.51 o 
  20   0   4     2286.18     2352.94     74.66 o 
  22   0   4        8.77       33.41     10.27 o 
  24   0   4     4614.65     4772.83    122.22 o 
  26   0   4    11760.33    11634.58    166.41 o 
  28   0   4      372.93      415.16     54.76 o 
  30   0   4     3120.16     3157.49    144.92 o 
  32   0   4     2553.84     2557.76    135.85 o 
  34   0   4     4438.91     4055.27    175.00 o 
  36   0   4        7.57       27.64     20.83 o 
  38   0   4        6.44       15.78     23.41 o 
  40   0   4     1731.63     1653.33    120.72 o 
  42   0   4     5688.40     5344.66    223.76 o 
  44   0   4      788.57      858.30    131.52 o 
 -47   1   4     1406.28     1806.70    140.85 o 
 -45   1   4       50.04       65.06     26.65 o 
 -43   1   4        0.13       10.09     15.31 o 
 -41   1   4      105.93      132.72     31.08 o 
 -39   1   4       56.23       48.93     12.54 o 
 -37   1   4      833.15      706.00     50.39 o 
 -35   1   4     1238.61     1178.99     62.39 o 
 -33   1   4     3058.90     2887.51    106.83 o 
 -31   1   4     3969.06     3998.67    112.34 o 
 -29   1   4     2783.05     2723.09     59.96 o 
 -27   1   4      504.40      536.30     26.07 o 
 -25   1   4      861.43      786.75     25.80 o 
 -23   1   4     2779.32     2704.03     45.86 o 
 -21   1   4     1978.33     1974.65     43.12 o 
 -19   1   4     3099.75     2975.41     72.79 o 
 -17   1   4      495.10      416.91     15.27 o 
 -15   1   4     1106.16     1003.17     23.35 o 
 -13   1   4     7716.38     7182.75    123.48 o 
 -11   1   4    12497.25    11635.32    104.30 o 
  -9   1   4     1726.74     1477.78     38.98 o 
  -7   1   4     2293.60     2467.64     52.13 o 
  -5   1   4    10186.38    10592.99     98.05 o 
  -3   1   4     6642.06     7216.90     90.39 o 
  -1   1   4      501.61      405.96     21.24 o 
   1   1   4      445.36      529.75     34.92 o 
   3   1   4     3326.42     3516.86     83.88 o 
   5   1   4     3929.59     4048.55     81.16 o 
   7   1   4     8453.94     8363.95    116.49 o 
   9   1   4     1906.24     2001.80     58.37 o 
  11   1   4     3151.30     3485.99     78.63 o 
  13   1   4      541.31      539.81     32.28 o 
  15   1   4    10374.09    10323.92    157.21 o 
  17   1   4     4725.62     4572.44     95.46 o 
  19   1   4     4745.91     4843.08    100.45 o 
  21   1   4     1778.69     1823.71     63.29 o 
  23   1   4      740.62      764.27     43.99 o 
  25   1   4      191.19      170.51     23.33 o 
  27   1   4      975.56      972.21     64.58 o 
  29   1   4     1336.87     1225.58     75.32 o 
  31   1   4       76.12       81.64     21.63 o 
  33   1   4      127.77      190.84     35.13 o 
  35   1   4     2100.10     2138.47    107.40 o 
  37   1   4     2656.21     2670.20    123.25 o 
  39   1   4      569.22      550.16     71.11 o 
  41   1   4      700.66      732.51     85.53 o 
  43   1   4      405.02      423.08     67.10 o 
 -44   2   4       84.69      139.80     33.25 o 
 -42   2   4     1162.81     1449.04    100.65 o 
 -40   2   4       28.97       46.72     21.09 o 
 -38   2   4     1733.88     1790.01    106.08 o 
 -36   2   4      152.88      127.57     47.84 o 
 -34   2   4     3749.75     3690.39    163.85 o 
 -32   2   4      968.51      942.18    119.11 o 
 -30   2   4      711.66      636.19     49.20 o 
 -28   2   4     1408.07     1254.25     68.32 o 
 -26   2   4     5461.93     5392.23    138.54 o 
 -24   2   4      121.75       96.87     19.09 o 
 -22   2   4     1706.08     1525.18     89.94 o 
 -20   2   4      276.25      238.42     30.85 o 
 -18   2   4     3012.23     2925.16     95.78 o 
 -16   2   4       62.06       29.09     10.00 o 
 -14   2   4     2327.87     2215.88     99.18 o 
 -12   2   4     1587.33     1389.92    128.44 o 
 -10   2   4      202.17      207.00     14.32 o 
  -8   2   4      324.17      273.68     13.79 o 
  -6   2   4     1061.60     1073.72     30.60 o 
  -4   2   4      843.87      977.23     36.32 o 
  -2   2   4    29517.82    30458.44    210.61 o 
   0   2   4      516.62      636.56     40.62 o 
   2   2   4      730.30      690.32     35.74 o 
   4   2   4     1704.73     1629.40     55.36 o 
   6   2   4       72.10       59.68     16.13 o 
   8   2   4     3577.38     3628.12     87.50 o 
  10   2   4      456.39      467.49     32.67 o 
  12   2   4     8461.16     8191.79    137.42 o 
  14   2   4     3379.34     3279.03     89.10 o 
  16   2   4     2284.18     2253.82     75.85 o 
  18   2   4      956.39      938.95     50.01 o 
  20   2   4      899.06      884.18     49.60 o 
  22   2   4      147.26      163.24     18.50 o 
  24   2   4      899.37      835.11     52.41 o 
  26   2   4     2981.41     2865.28     90.63 o 
  28   2   4     4053.70     4100.78    137.67 o 
  30   2   4     1668.62     1561.25     86.90 o 
  32   2   4      761.32      826.09     86.85 o 
  34   2   4       88.08      134.07     42.39 o 
  36   2   4      234.55      139.52     38.86 o 
  38   2   4        4.19       37.49     30.24 o 
  40   2   4      153.59      176.90     57.56 o 
 -39   3   4       15.46       30.79     23.49 o 
 -37   3   4       36.07       58.91     22.01 o 
 -35   3   4        1.42        3.85     43.63 o 
 -33   3   4     1340.47     1381.15    110.74 o 
 -31   3   4       29.47       37.75     26.04 o 
 -29   3   4       93.66       82.95     17.38 o 
 -27   3   4      405.76      473.94     39.87 o 
 -25   3   4      106.32       85.24     18.67 o 
 -23   3   4     1844.59     1770.47     90.17 o 
 -21   3   4       81.96       63.15     16.75 o 
 -19   3   4     1902.36     1771.75     86.76 o 
 -17   3   4     8772.81     8375.98    338.16 o 
 -15   3   4       63.66       61.67     15.33 o 
 -13   3   4      327.90      311.24     41.76 o 
 -11   3   4      124.70      129.17     16.03 o 
  -9   3   4      178.47      177.45     22.44 o 
  -7   3   4     1605.62     1600.60     69.22 o 
  -5   3   4      490.91      481.60     39.15 o 
  -3   3   4     2511.35     2491.83     90.33 o 
  -1   3   4     1737.65     1717.89     77.28 o 
   1   3   4        9.15       15.18     12.94 o 
   3   3   4      466.57      535.39     45.79 o 
   5   3   4      112.42      103.41     16.19 o 
   7   3   4     2255.27     2269.35     77.28 o 
   9   3   4      379.86      401.02     33.19 o 
  11   3   4      557.14      507.25     38.72 o 
  13   3   4     8599.58     8688.81    159.37 o 
  15   3   4     2141.64     2160.45     81.32 o 
  17   3   4       92.33       60.93     15.66 o 
  19   3   4        1.12       30.51     12.12 o 
  21   3   4        0.40       10.06     10.18 o 
  23   3   4     1520.81     1538.18     64.87 o 
  25   3   4        0.24       13.99      8.63 o 
  27   3   4       34.15       46.02     25.86 o 
  29   3   4     1505.45     1698.15    128.71 o 
  31   3   4       47.58       93.71     31.86 o 
  33   3   4        3.03       37.76     28.21 o 
  35   3   4      293.52      332.39     60.42 o 
 -30   4   4       96.57      124.19     54.51 o 
 -28   4   4      367.31      387.41     41.39 o 
 -26   4   4        6.16      -15.83     20.63 o 
 -24   4   4      216.02      161.38     27.01 o 
 -22   4   4     1530.88     1594.58     88.62 o 
 -20   4   4      159.10      137.70     23.31 o 
 -18   4   4      414.85      369.03     39.15 o 
 -16   4   4      102.57      104.91     20.49 o 
 -14   4   4       26.41       30.35     12.27 o 
 -12   4   4      105.95       86.82     14.63 o 
 -10   4   4      594.02      577.66     45.89 o 
  -8   4   4     1006.21     1067.07     61.88 o 
  -6   4   4      456.83      500.22     51.70 o 
  -4   4   4      176.79      171.86     24.90 o 
  -2   4   4     1519.18     1584.53     74.22 o 
   0   4   4      361.51      341.65     35.85 o 
   2   4   4       25.73       16.21     11.01 o 
   4   4   4     1217.00     1242.12     66.73 o 
   6   4   4        7.61        7.22     10.97 o 
   8   4   4     1013.71     1104.98     64.39 o 
  10   4   4     1080.67     1086.17     64.58 o 
  12   4   4      576.12      617.85     42.88 o 
  14   4   4      166.43      195.83     24.29 o 
  16   4   4        2.67       11.08     14.15 o 
  18   4   4      233.64      183.23     29.25 o 
  20   4   4      324.90      346.58     39.49 o 
  22   4   4      285.34      276.58     35.12 o 
  24   4   4      245.97      274.13     34.30 o 
  26   4   4        0.39       11.70     18.23 o 
 -13   5   4      438.37      551.42     61.07 o 
 -11   5   4      554.87      566.24     63.15 o 
  -9   5   4      335.70      362.05     51.31 o 
  -7   5   4      655.38      646.18     65.09 o 
  -5   5   4     1462.51     1409.91     96.47 o 
  -3   5   4       13.70       37.37     39.24 o 
  -1   5   4       23.98       36.23     21.86 o 
   1   5   4      357.02      402.90     52.09 o 
   3   5   4       74.07       48.42     27.11 o 
   5   5   4      738.50      724.39     67.83 o 
   7   5   4        0.56        4.62     26.15 o 
   9   5   4      246.69      294.48     44.15 o 
 -45   1   5     2141.94     2128.10    148.07 o 
 -43   1   5     2566.65     2911.72    133.50 o 
 -41   1   5      495.43      510.25     55.38 o 
 -39   1   5     3976.10     4159.11    123.43 o 
 -37   1   5       40.00       74.55     34.41 o 
 -35   1   5       14.64       25.05     11.55 o 
 -33   1   5       85.39       68.31     19.73 o 
 -31   1   5       14.71       41.80      8.81 o 
 -29   1   5     6723.96     6650.16    118.34 o 
 -27   1   5     1862.87     1922.95     51.09 o 
 -25   1   5     3504.05     3502.81     82.01 o 
 -23   1   5    11300.27    10832.23    208.21 o 
 -21   1   5       84.59       95.76      8.27 o 
 -19   1   5     1441.29     1434.61     34.06 o 
 -17   1   5       18.05       46.24      7.66 o 
 -15   1   5     3941.06     3819.81     72.29 o 
 -13   1   5    28587.21    27475.77    403.88 o 
 -11   1   5     3158.24     3301.84     74.84 o 
  -9   1   5    33996.59    35392.07    270.57 o 
  -7   1   5     9959.93     9675.18    249.20 o 
  -5   1   5      305.96      522.14     34.00 o 
  -3   1   5     2322.46     2507.60     74.52 o 
  -1   1   5      246.96      244.46     25.32 o 
   1   1   5     7176.07     7717.11    135.35 o 
   3   1   5     5405.19     5424.53    196.93 o 
   5   1   5     1583.04     1699.49     57.23 o 
   7   1   5    27540.68    29315.54    298.45 o 
   9   1   5     1210.33     1246.20     57.49 o 
  11   1   5     1370.49     1499.75     64.15 o 
  13   1   5       26.88       26.72      7.93 o 
  15   1   5      209.28      208.61     22.77 o 
  17   1   5    12677.06    12773.62    253.59 o 
  19   1   5     1124.58     1162.66     52.86 o 
  21   1   5     5081.16     5154.21    112.67 o 
  23   1   5     7888.37     7640.78    139.70 o 
  25   1   5      119.00      140.64     21.33 o 
  27   1   5      906.52      956.42     67.16 o 
  29   1   5       11.79       -0.59     14.09 o 
  31   1   5      125.13      117.12     26.59 o 
  33   1   5      157.43      185.86     49.69 o 
  35   1   5      269.80      235.57     37.74 o 
  37   1   5     1905.47     1935.73    107.78 o 
  39   1   5      903.54      988.74     79.44 o 
  41   1   5       75.54       12.98     19.00 o 
 -44   2   5       22.79       -1.29     22.35 o 
 -42   2   5      558.34      675.95     69.76 o 
 -40   2   5      391.76      518.10     60.75 o 
 -38   2   5       80.17       97.94     31.89 o 
 -36   2   5     1146.61     1113.56     93.54 o 
 -34   2   5        7.17       18.38     34.29 o 
 -32   2   5      801.62      835.66     77.29 o 
 -30   2   5     1887.23     1929.99     87.86 o 
 -28   2   5      637.71      550.27     46.55 o 
 -26   2   5     3581.66     3460.51    113.16 o 
 -24   2   5      295.80      265.71     30.93 o 
 -22   2   5     5539.01     5433.51    139.24 o 
 -20   2   5     5836.28     5133.63    242.79 o 
 -18   2   5     1317.93     1111.02     60.84 o 
 -16   2   5     3050.04     2537.20    226.14 o 
 -14   2   5     1560.10     1332.52     98.67 o 
 -12   2   5     3827.53     3383.66    195.55 o 
 -10   2   5     3250.39     2901.37    127.42 o 
  -8   2   5     1669.87     1557.14     77.56 o 
  -6   2   5     1412.59     1475.28     46.39 o 
  -4   2   5     4550.24     4460.50    107.63 o 
  -2   2   5    14390.35    13767.07    545.55 o 
   0   2   5    12231.65    12659.16    189.18 o 
   2   2   5     1791.36     1754.50     73.31 o 
   4   2   5     3473.44     3584.81    104.31 o 
   6   2   5     1025.63     1009.27     47.94 o 
   8   2   5     1791.53     1750.24     64.98 o 
  10   2   5     2619.75     2570.96     79.51 o 
  12   2   5     2157.18     2136.81     73.87 o 
  14   2   5     2467.64     2528.78     81.89 o 
  16   2   5     3525.31     3308.84    139.13 o 
  18   2   5      500.69      505.76     38.65 o 
  20   2   5     1936.47     1842.53     74.35 o 
  22   2   5      837.14      814.17     44.12 o 
  24   2   5      213.44      222.07     27.05 o 
  26   2   5     7215.75     7181.95    150.72 o 
  28   2   5     2310.59     2326.70    108.26 o 
  30   2   5        9.51       19.64     32.46 o 
  32   2   5     2008.11     2033.57    138.59 o 
  34   2   5     1641.69     1310.02    170.40 o 
  36   2   5      170.48      264.07     52.09 o 
  38   2   5       77.67       99.57     34.79 o 
 -37   3   5      140.68      181.34     77.17 o 
 -35   3   5     1122.38     1083.84    100.67 o 
 -33   3   5      227.86      249.12     50.01 o 
 -31   3   5     3363.89     3620.52    173.66 o 
 -29   3   5       32.50       23.09     16.24 o 
 -27   3   5     4492.91     4502.27    149.25 o 
 -25   3   5     2600.14     2520.96    110.07 o 
 -23   3   5      469.40      438.04     46.07 o 
 -21   3   5     3787.46     3665.25    146.71 o 
 -19   3   5     1759.72     1615.53     84.43 o 
 -17   3   5     2401.39     2330.60    100.21 o 
 -15   3   5     2203.95     2067.50     92.96 o 
 -13   3   5      291.34      322.81     48.19 o 
 -11   3   5    11411.00    11042.58    264.24 o 
  -9   3   5      232.18      208.78     26.73 o 
  -7   3   5       26.51       56.46     19.15 o 
  -5   3   5      427.63      396.19     37.48 o 
  -3   3   5      832.26      892.29     56.44 o 
  -1   3   5     2336.81     2236.51     90.49 o 
   1   3   5       12.50       22.55      9.66 o 
   3   3   5       22.29       20.83     12.67 o 
   5   3   5     5948.03     6187.69    208.92 o 
   7   3   5      870.90      872.19     51.48 o 
   9   3   5    10236.61    10573.56    232.03 o 
  11   3   5      764.07      767.90     49.09 o 
  13   3   5      685.47      624.12     44.88 o 
  15   3   5        6.87       14.48     12.84 o 
  17   3   5       51.07       32.69     14.55 o 
  19   3   5     7339.67     7257.74    159.22 o 
  21   3   5     2230.59     2247.08     90.40 o 
  23   3   5      219.43      235.89     38.87 o 
  25   3   5     1500.74     1493.76     66.78 o 
  27   3   5        1.14       19.14     32.78 o 
  29   3   5       66.30       63.19     23.88 o 
  31   3   5     1232.10     1207.84    119.82 o 
  33   3   5       51.83      113.88     34.45 o 
 -30   4   5       94.69      116.82     35.11 o 
 -28   4   5        0.30       14.56     16.39 o 
 -26   4   5      229.71      241.31     33.99 o 
 -24   4   5      178.72      203.87     31.14 o 
 -22   4   5      661.49      653.55     52.69 o 
 -20   4   5      179.19      168.63     28.48 o 
 -18   4   5      132.54       94.78     25.51 o 
 -16   4   5       68.58       39.54     24.79 o 
 -14   4   5       26.78       32.72     16.72 o 
 -12   4   5      425.86      356.69     42.32 o 
 -10   4   5     1254.64     1179.57     76.70 o 
  -8   4   5     1769.79     1551.47    118.55 o 
  -6   4   5     2395.36     2385.31    136.75 o 
  -4   4   5       37.71       59.96     29.44 o 
  -2   4   5      974.39     1062.02     91.90 o 
   0   4   5      423.93      471.83     48.63 o 
   2   4   5       35.44       16.45     12.10 o 
   4   4   5     1120.14     1139.93     75.06 o 
   6   4   5      241.08      274.42     39.11 o 
   8   4   5      548.56      530.81     53.55 o 
  10   4   5       39.53       36.37     14.99 o 
  12   4   5      124.01      137.14     24.70 o 
  14   4   5       29.47       35.82     15.04 o 
  16   4   5      152.78      147.35     22.53 o 
  18   4   5      144.70      161.75     28.30 o 
  20   4   5      558.81      572.29     51.39 o 
  22   4   5      125.54      148.63     26.79 o 
  24   4   5     1784.95     1828.69     92.98 o 
  -9   5   5      100.29      109.00     28.21 o 
  -7   5   5       73.75       78.91     28.31 o 
  -5   5   5     1061.01     1192.33     91.01 o 
  -3   5   5       36.47       95.71     30.39 o 
  -1   5   5      457.18      447.38     55.42 o 
   1   5   5       64.57       46.76     38.08 o 
   3   5   5      556.31      537.25     70.11 o 
 -46   0   6      194.74      154.09     40.30 o 
 -44   0   6      379.87      467.09     67.40 o 
 -42   0   6     1015.79     1172.00    102.46 o 
 -40   0   6      340.61      283.27     50.06 o 
 -38   0   6     4401.66     4269.33    183.54 o 
 -36   0   6      966.61     1013.59     88.55 o 
 -34   0   6      360.35      308.48     49.10 o 
 -32   0   6    12404.71    12711.48    211.62 o 
 -30   0   6      387.60      395.53     31.65 o 
 -28   0   6     5042.15     5016.34    119.17 o 
 -26   0   6     3569.23     3778.66     89.67 o 
 -24   0   6     1069.42     1092.46     55.37 o 
 -22   0   6     3186.14     3284.49    113.98 o 
 -20   0   6     6898.85     6929.18    268.99 o 
 -18   0   6     1237.76     1069.57     63.20 o 
 -16   0   6     5866.71     5429.74    175.76 o 
 -14   0   6      512.63      503.51     56.89 o 
 -12   0   6    25856.65    24160.65    382.01 o 
 -10   0   6     8746.64     8894.61    237.73 o 
  -8   0   6     1331.96     1378.40     94.46 o 
  -6   0   6     6728.73     6780.30    216.70 o 
  -4   0   6     9548.33    10135.84    190.80 o 
  -2   0   6    36154.74    36787.73    522.98 o 
   0   0   6     5245.79     5965.40    214.71 o 
   2   0   6    15611.77    15922.70    354.22 o 
   4   0   6    38300.87    38769.06    570.89 o 
   6   0   6    10547.34    11344.64    313.21 o 
   8   0   6     1112.60     1392.03    112.93 o 
  10   0   6        5.62       33.19     23.89 o 
  12   0   6     1771.66     2042.92    144.42 o 
  14   0   6    19580.12    19504.46    525.76 o 
  16   0   6       71.87      102.03     40.44 o 
  18   0   6    16625.45    17362.99    456.60 o 
  20   0   6     2920.85     2936.43    165.69 o 
  22   0   6     2498.30     2642.30    173.22 o 
  24   0   6      219.30      219.61     51.37 o 
  26   0   6      143.05      109.52     39.08 o 
  28   0   6     1602.54     1691.56    160.68 o 
  30   0   6     3154.43     3177.82    227.30 o 
  32   0   6      379.45      379.68     84.16 o 
  34   0   6     8523.08     8423.08    392.66 o 
  36   0   6       40.57       77.51     44.69 o 
  38   0   6     3625.54     3518.20    266.56 o 
  40   0   6      241.24      341.53     89.30 o 
 -45   1   6       54.83       88.19     32.83 o 
 -43   1   6      678.45      804.24     73.13 o 
 -41   1   6     1298.21     1505.49     95.33 o 
 -39   1   6     1450.02     1514.44    118.74 o 
 -37   1   6     1520.97     1540.89     71.41 o 
 -35   1   6       19.54       15.39     20.81 o 
 -33   1   6      225.55      172.88     24.15 o 
 -31   1   6       49.03       37.84      9.56 o 
 -29   1   6     3124.94     3032.10     82.84 o 
 -27   1   6      982.58      941.99     45.43 o 
 -25   1   6       97.12      111.64     11.79 o 
 -23   1   6      640.82      583.29     25.16 o 
 -21   1   6     2364.06     2206.16     51.79 o 
 -19   1   6     1363.19     1399.22     45.52 o 
 -17   1   6     2027.95     2000.30     55.05 o 
 -15   1   6       19.31       36.88      9.52 o 
 -13   1   6     7699.18     7811.63    136.35 o 
 -11   1   6     4096.60     3995.02     82.68 o 
  -9   1   6     1056.03     1030.73     43.38 o 
  -7   1   6      815.59      831.60     47.11 o 
  -5   1   6    16856.30    17920.32    279.75 o 
  -3   1   6     3113.23     3323.49    114.22 o 
  -1   1   6      315.31      407.32     34.06 o 
   1   1   6      902.89     1020.17     54.82 o 
   3   1   6     2317.43     2375.97     82.95 o 
   5   1   6     4465.51     4595.44    101.07 o 
   7   1   6     5087.65     5208.95    124.64 o 
   9   1   6     8122.91     8462.62    162.07 o 
  11   1   6     3590.50     3719.00    108.30 o 
  13   1   6     1023.99     1107.83     59.40 o 
  15   1   6      109.68      142.40     22.53 o 
  17   1   6      168.78      195.38     26.26 o 
  19   1   6       75.25       39.40     27.07 o 
  21   1   6       19.68       18.81     14.84 o 
  23   1   6     4002.59     3850.54    117.98 o 
  25   1   6     4675.95     4474.69    114.89 o 
  27   1   6      783.22      752.66     61.89 o 
  29   1   6       11.51       22.39     19.18 o 
  31   1   6       15.54       58.95     22.66 o 
  33   1   6     2879.06     2587.73    123.30 o 
  35   1   6      284.20      314.65     44.25 o 
  37   1   6      584.97      573.35     73.10 o 
  39   1   6       52.85      103.03     43.87 o 
 -42   2   6      178.50      167.88     44.81 o 
 -40   2   6       47.02       50.37     21.41 o 
 -38   2   6        2.94       25.46     25.27 o 
 -36   2   6       86.86       90.47     58.20 o 
 -34   2   6     3195.14     3153.98    256.56 o 
 -32   2   6      175.33      212.84     42.14 o 
 -30   2   6      939.30      898.10     61.20 o 
 -28   2   6      281.63      222.16     31.08 o 
 -26   2   6     2217.20     2278.36     95.49 o 
 -24   2   6     2269.50     2115.39     90.91 o 
 -22   2   6     6068.69     5859.75    149.54 o 
 -20   2   6     4477.87     4354.95    154.11 o 
 -18   2   6     1773.30     1535.95     69.93 o 
 -16   2   6     1122.27     1063.66     75.58 o 
 -14   2   6     6570.75     6359.69    119.46 o 
 -12   2   6     1165.69     1074.32     59.98 o 
 -10   2   6     4611.45     4464.07    209.64 o 
  -8   2   6      172.66      200.10     26.22 o 
  -6   2   6     2245.31     2355.70     82.81 o 
  -4   2   6     6643.36     6541.52    280.61 o 
  -2   2   6     9221.95     9343.74    170.14 o 
   0   2   6     5512.40     5614.69    138.96 o 
   2   2   6      208.50      162.06     20.17 o 
   4   2   6     2789.70     2873.06     99.32 o 
   6   2   6     2655.14     2670.39     96.37 o 
   8   2   6     7543.10     7234.72    162.36 o 
  10   2   6     1588.61     1544.82     75.99 o 
  12   2   6     4095.54     4084.75    124.73 o 
  14   2   6      203.70      202.93     25.58 o 
  16   2   6     5429.51     5404.26    128.83 o 
  18   2   6      500.90      546.71     42.17 o 
  20   2   6     6262.30     6423.63    144.97 o 
  22   2   6      935.79      899.32     55.57 o 
  24   2   6     1766.46     1697.42     68.56 o 
  26   2   6      329.94      329.36     42.41 o 
  28   2   6     2684.24     2812.80    125.14 o 
  30   2   6     4478.80     4247.93    156.36 o 
  32   2   6     1393.05     1434.74    208.97 o 
  34   2   6      304.62      465.32     71.87 o 
  36   2   6     2598.18     2545.43    168.68 o 
 -37   3   6        1.71       12.32     20.66 o 
 -35   3   6     3697.39     3721.77    185.96 o 
 -33   3   6      116.60      145.63     56.36 o 
 -31   3   6      404.71      464.65     63.52 o 
 -29   3   6     1075.78     1166.65    114.58 o 
 -27   3   6       22.03       -8.78     23.47 o 
 -25   3   6       50.23       62.30     18.12 o 
 -23   3   6      462.82      451.06     46.45 o 
 -21   3   6      134.08      142.06     27.95 o 
 -19   3   6     3085.98     3129.18    120.63 o 
 -17   3   6        0.12       -7.82     12.84 o 
 -15   3   6      560.96      562.55     61.06 o 
 -13   3   6       83.74       66.15     20.28 o 
 -11   3   6      257.00      318.12     49.28 o 
  -9   3   6      255.05      256.63     31.15 o 
  -7   3   6     1949.86     1926.36    118.91 o 
  -5   3   6     2618.91     2669.07     99.98 o 
  -3   3   6     2589.20     2588.09     99.64 o 
  -1   3   6        1.37       17.38     17.83 o 
   1   3   6     2517.86     2638.94    103.79 o 
   3   3   6       27.81        0.88     19.88 o 
   5   3   6      273.27      294.82     36.94 o 
   7   3   6      727.58      711.72     56.21 o 
   9   3   6     1006.33     1004.99     56.71 o 
  11   3   6     1099.70     1153.45     61.73 o 
  13   3   6      434.29      400.51     36.74 o 
  15   3   6      731.66      759.88     51.60 o 
  17   3   6       27.58       60.61     17.99 o 
  19   3   6      387.05      399.14     39.66 o 
  21   3   6       39.69       24.14     19.51 o 
  23   3   6      420.73      436.66     41.63 o 
  25   3   6      210.34      179.13     29.76 o 
  27   3   6     1033.25     1009.84     77.97 o 
  29   3   6        1.57        3.58     19.03 o 
  31   3   6      397.96      547.34     78.84 o 
 -28   4   6      816.90      866.71     76.13 o 
 -26   4   6       19.72       37.30     18.89 o 
 -24   4   6      957.00      932.99     64.68 o 
 -22   4   6       65.06       80.44     27.68 o 
 -20   4   6     1063.19     1037.62     77.71 o 
 -18   4   6      102.38       42.93     18.39 o 
 -16   4   6      132.32      141.23     28.54 o 
 -14   4   6     4931.64     4725.76    312.97 o 
 -12   4   6      347.32      340.33     43.77 o 
 -10   4   6       60.08       48.86     25.34 o 
  -8   4   6      119.55      126.50     42.19 o 
  -6   4   6      618.26      660.64     75.35 o 
  -4   4   6       27.46       28.40     20.80 o 
  -2   4   6        2.21       -1.11     15.68 o 
   0   4   6     1136.57     1101.86     75.04 o 
   2   4   6     1654.93     1606.86     90.26 o 
   4   4   6       18.53       11.00     16.05 o 
   6   4   6      639.24      604.27     57.10 o 
   8   4   6      807.06      795.58     66.56 o 
  10   4   6      761.00      770.89     65.68 o 
  12   4   6       87.97      104.80     24.65 o 
  14   4   6      637.40      570.05     57.94 o 
  16   4   6     2009.45     1978.43     93.60 o 
  18   4   6     1360.84     1307.65     83.08 o 
  20   4   6      275.65      272.44     35.85 o 
  22   4   6     1375.02     1366.88     81.19 o 
 -45   1   7       13.26       82.27     38.55 o 
 -43   1   7       70.07      154.51     62.10 o 
 -41   1   7      807.85      955.34     97.81 o 
 -39   1   7      464.43      471.80     51.22 o 
 -37   1   7     1902.24     1984.91    100.28 o 
 -35   1   7     1970.21     2016.58     80.56 o 
 -33   1   7      213.09      193.66     25.00 o 
 -31   1   7       72.48       76.47     13.06 o 
 -29   1   7      814.04      764.75     43.38 o 
 -27   1   7     4676.24     4804.26    100.18 o 
 -25   1   7     1485.98     1428.58     54.11 o 
 -23   1   7        0.41       14.72      6.34 o 
 -21   1   7    10999.19    10544.49    145.77 o 
 -19   1   7      152.63      177.89     18.94 o 
 -17   1   7      203.97      191.92     20.15 o 
 -15   1   7     3070.95     2954.28     75.84 o 
 -13   1   7      141.81      164.52     19.73 o 
 -11   1   7      711.44      606.98     35.06 o 
  -9   1   7      424.90      503.77     32.58 o 
  -7   1   7      115.28      118.10     15.89 o 
  -5   1   7     3262.16     3035.23     96.28 o 
  -3   1   7      129.33      181.61     26.06 o 
  -1   1   7     6714.61     6984.71    181.96 o 
   1   1   7      622.99      667.71     58.59 o 
   3   1   7     1548.57     1623.40     73.56 o 
   5   1   7     1953.74     1978.74     71.72 o 
   7   1   7      657.10      663.39     49.05 o 
   9   1   7     6717.20     6787.41    156.11 o 
  11   1   7     3489.67     3291.53    109.65 o 
  13   1   7      131.75      134.63     22.71 o 
  15   1   7     8239.95     8529.16    180.29 o 
  17   1   7      543.73      563.53     46.54 o 
  19   1   7        0.10        2.79     12.39 o 
  21   1   7      103.67       80.88     42.57 o 
  23   1   7      446.28      447.16     43.88 o 
  25   1   7     1002.04     1036.64     66.45 o 
  27   1   7        5.64       65.00     25.23 o 
  29   1   7     1733.94     1615.62    120.09 o 
  31   1   7     2084.62     2111.01    137.72 o 
  33   1   7      106.62      127.06     35.26 o 
  35   1   7       18.73       17.71     19.32 o 
  37   1   7       64.71       41.60     16.36 o 
 -42   2   7      339.78      379.74     82.35 o 
 -40   2   7       35.43       25.68     16.35 o 
 -38   2   7       67.99       71.01     29.34 o 
 -36   2   7        9.37        9.61     14.34 o 
 -34   2   7       63.96       60.59     24.89 o 
 -32   2   7     1894.19     1943.55    299.00 o 
 -30   2   7     1334.89     1303.24     76.93 o 
 -28   2   7      703.51      639.04     53.14 o 
 -26   2   7       21.94       29.00     32.97 o 
 -24   2   7     1077.26     1067.61     66.16 o 
 -22   2   7      493.74      502.96     69.11 o 
 -20   2   7     1056.51     1007.12     77.55 o 
 -18   2   7     8277.75     8146.80    216.67 o 
 -16   2   7     1141.88     1075.24     78.85 o 
 -14   2   7     1501.52     1460.83     48.94 o 
 -12   2   7     4497.02     4546.50    208.80 o 
 -10   2   7      855.19      783.12     49.19 o 
  -8   2   7      687.83      680.35     47.29 o 
  -6   2   7      639.27      598.29     61.59 o 
  -4   2   7      177.77      215.35     28.24 o 
  -2   2   7     4046.23     4061.04    118.62 o 
   0   2   7      194.27      200.38     27.17 o 
   2   2   7      388.29      381.10     39.21 o 
   4   2   7      940.15      983.98     82.65 o 
   6   2   7     8768.77     8413.26    188.00 o 
   8   2   7      404.51      350.50     39.30 o 
  10   2   7      288.17      286.60     36.64 o 
  12   2   7     3533.82     3522.56    122.49 o 
  14   2   7     2621.29     2579.74    139.97 o 
  16   2   7     2085.18     1955.94     93.05 o 
  18   2   7     2881.42     2781.36    113.51 o 
  20   2   7        3.39       20.89     31.07 o 
  22   2   7      393.70      451.24     47.73 o 
  24   2   7      454.72      411.79     38.88 o 
  26   2   7      432.08      420.87     49.72 o 
  28   2   7       35.75       50.02     32.35 o 
  30   2   7      582.72      598.35     64.23 o 
  32   2   7        0.83      -10.26     13.97 o 
  34   2   7      868.56      848.82    142.67 o 
 -35   3   7      324.26      351.27     55.84 o 
 -33   3   7      586.14      662.64     79.20 o 
 -31   3   7      525.37      619.16     83.66 o 
 -29   3   7      105.08       94.32     22.73 o 
 -27   3   7       69.39       44.40     15.37 o 
 -25   3   7      133.77      122.84     27.17 o 
 -23   3   7     3463.15     3263.91    129.68 o 
 -21   3   7       38.62       39.02     40.20 o 
 -19   3   7      428.65      487.35     61.96 o 
 -17   3   7     1368.15     1342.08    134.95 o 
 -15   3   7      488.63      463.78     58.50 o 
 -13   3   7      221.81      220.63     52.90 o 
 -11   3   7      522.57      533.82     63.49 o 
  -9   3   7     3435.09     3144.43    150.57 o 
  -7   3   7      562.05      679.17     52.35 o 
  -5   3   7      159.30      179.26     29.66 o 
  -3   3   7    13219.21    13362.69    254.18 o 
  -1   3   7      281.53      232.00     33.61 o 
   1   3   7       64.81       76.98     20.64 o 
   3   3   7        8.85       18.57     11.41 o 
   5   3   7       10.89       14.15     12.00 o 
   7   3   7     2767.86     2654.64    111.57 o 
   9   3   7      282.06      307.90     39.73 o 
  11   3   7       63.02       91.76     24.58 o 
  13   3   7      302.85      339.80     43.29 o 
  15   3   7       11.15       24.16     12.26 o 
  17   3   7      725.78      724.11     62.99 o 
  19   3   7      261.23      280.76     34.60 o 
  21   3   7      140.79      134.91     27.66 o 
  23   3   7      402.27      458.43     45.84 o 
  25   3   7     2899.33     2768.87    137.99 o 
  27   3   7     2688.51     2678.05    133.08 o 
  29   3   7      770.72      814.91    153.43 o 
 -26   4   7       54.12       61.95     24.05 o 
 -24   4   7      970.48      929.26     77.06 o 
 -22   4   7      600.19      584.17     61.08 o 
 -20   4   7      602.14      516.45     56.20 o 
 -18   4   7     1880.75     1765.02    103.22 o 
 -16   4   7       32.20       20.05     21.93 o 
 -14   4   7      187.77      196.08     34.77 o 
 -12   4   7      293.28      294.34     54.12 o 
 -10   4   7        0.12      -33.64     16.82 o 
  -8   4   7      155.23      209.98     44.16 o 
  -6   4   7       28.69       33.27     17.85 o 
  -4   4   7      996.33      972.94     95.09 o 
  -2   4   7       44.77       71.27     32.87 o 
   0   4   7      259.92      274.22     49.87 o 
   2   4   7      416.92      475.41     51.83 o 
   4   4   7       16.21       20.97     25.52 o 
   6   4   7       90.76      112.15     29.78 o 
   8   4   7     1050.08     1025.68     79.29 o 
  10   4   7      107.67      106.27     24.33 o 
  12   4   7     2011.74     2044.84    110.70 o 
  14   4   7     1259.90     1207.37     86.20 o 
  16   4   7     1488.94     1430.11     95.66 o 
  18   4   7       22.13       57.63     24.86 o 
 -44   0   8     2047.17     2592.54    215.88 o 
 -42   0   8       29.66       62.48     26.85 o 
 -40   0   8     6517.96     6806.75    383.72 o 
 -38   0   8       12.06       24.32     47.56 o 
 -36   0   8     2107.87     2017.75    127.45 o 
 -34   0   8     3536.94     3396.76    161.13 o 
 -32   0   8     1433.84     1573.74     82.86 o 
 -30   0   8     8833.24     9247.11    183.69 o 
 -28   0   8     3809.39     4074.89    105.07 o 
 -26   0   8     2200.88     2210.82    105.79 o 
 -24   0   8    10235.98    10525.41    225.52 o 
 -22   0   8      566.70      656.79     57.72 o 
 -20   0   8      799.73      764.95     60.55 o 
 -18   0   8        1.10       20.29     17.83 o 
 -16   0   8      317.64      308.86     52.65 o 
 -14   0   8    33359.18    32690.48    507.30 o 
 -12   0   8       40.88       73.62     28.97 o 
 -10   0   8    24254.42    23152.14    452.97 o 
  -8   0   8     4581.02     4369.16    199.25 o 
  -6   0   8     3387.94     4002.40    192.06 o 
  -4   0   8    10085.10    10690.77    278.48 o 
  -2   0   8     9397.16     9486.70    316.53 o 
   0   0   8     2528.62     2809.45    173.54 o 
   2   0   8     5508.10     5456.57    244.81 o 
   4   0   8      417.35      428.97     73.51 o 
   6   0   8    22259.05    22843.21    512.47 o 
   8   0   8       61.75       80.55     35.84 o 
  10   0   8     3856.13     3799.42    217.06 o 
  12   0   8     2319.92     2033.05    164.17 o 
  14   0   8     1432.22     1499.96    141.39 o 
  16   0   8     5865.45     5936.75    286.28 o 
  18   0   8     1193.60     1105.49    128.68 o 
  20   0   8     4290.48     4404.06    167.95 o 
  22   0   8    15938.54    15288.51    313.77 o 
  24   0   8      858.63      904.81     78.54 o 
  26   0   8     2755.42     2767.14    220.69 o 
  28   0   8     1291.75     1337.55    158.00 o 
  30   0   8      405.63      513.92    100.71 o 
  32   0   8     3257.78     3112.73    250.63 o 
  34   0   8      571.05      488.37    110.99 o 
  36   0   8     3388.50     3028.98    257.48 o 
 -43   1   8      251.93      286.48     91.73 o 
 -41   1   8      714.58      844.42     93.17 o 
 -39   1   8      825.31      763.20    146.64 o 
 -37   1   8        0.76       13.97     11.80 o 
 -35   1   8      885.79      876.88     66.52 o 
 -33   1   8     1492.29     1583.51     71.43 o 
 -31   1   8      436.78      411.86     32.93 o 
 -29   1   8      305.57      307.82     27.18 o 
 -27   1   8      532.86      515.01     34.04 o 
 -25   1   8      153.15      152.54     20.70 o 
 -23   1   8    10002.90     9846.12    210.52 o 
 -21   1   8     8060.40     7967.18    130.11 o 
 -19   1   8        0.19        1.83      7.41 o 
 -17   1   8      456.87      486.54     33.73 o 
 -15   1   8     2694.67     2613.45     76.90 o 
 -13   1   8     1128.56     1141.13     51.07 o 
 -11   1   8      809.59      762.92     43.02 o 
  -9   1   8        0.04       15.59      7.16 o 
  -7   1   8      549.53      522.16     35.31 o 
  -5   1   8    11164.29    10704.78    314.13 o 
  -3   1   8      921.56      776.62     55.16 o 
  -1   1   8     2702.86     2756.68    101.19 o 
   1   1   8      357.85      390.18     38.93 o 
   3   1   8     2567.67     2476.97     98.57 o 
   5   1   8     2563.20     2544.43    101.05 o 
   7   1   8     3663.21     3763.16    106.64 o 
   9   1   8       20.27       59.12     20.44 o 
  11   1   8     3905.24     4016.34    130.04 o 
  13   1   8     5064.81     4971.90    146.04 o 
  15   1   8     1944.17     1869.34     91.57 o 
  17   1   8     1082.53     1097.82     70.47 o 
  19   1   8       16.31       10.78     14.01 o 
  21   1   8      357.77      396.47     43.33 o 
  23   1   8     1089.99     1029.46     70.47 o 
  25   1   8      767.77      846.19     85.84 o 
  27   1   8      139.84      153.23     37.37 o 
  29   1   8      600.51      575.91     75.51 o 
  31   1   8      731.16      780.30     90.45 o 
  33   1   8      653.02      559.27     79.64 o 
  35   1   8       85.96       26.67     18.01 o 
 -40   2   8     1299.74     1304.15    107.90 o 
 -38   2   8     1485.18     1532.26    165.22 o 
 -36   2   8      125.30       68.38     62.29 o 
 -34   2   8      532.78      564.43     73.04 o 
 -32   2   8      645.31      608.08     67.81 o 
 -30   2   8      157.74      188.96     30.26 o 
 -28   2   8     1627.49     1668.48     87.64 o 
 -26   2   8     1711.49     1672.49     87.95 o 
 -24   2   8     3947.34     3732.38    155.91 o 
 -22   2   8     2166.44     2050.58    116.42 o 
 -20   2   8     1672.51     1511.62     99.26 o 
 -18   2   8      308.49      287.39     44.17 o 
 -16   2   8      702.92      651.16     64.00 o 
 -14   2   8       29.95       43.53     21.12 o 
 -12   2   8     4640.10     5005.01    330.85 o 
 -10   2   8     3530.59     3410.55    109.39 o 
  -8   2   8     5970.08     5949.28    146.99 o 
  -6   2   8     2328.62     2154.20     89.53 o 
  -4   2   8     1856.75     1724.68     82.21 o 
  -2   2   8      122.15      164.65     34.39 o 
   0   2   8       17.88       11.16     12.55 o 
   2   2   8       69.86       75.23     20.79 o 
   4   2   8     5767.19     5495.82    152.84 o 
   6   2   8     1781.91     1837.94     90.50 o 
   8   2   8    15872.56    15565.63    261.54 o 
  10   2   8       58.72       67.83     17.64 o 
  12   2   8       41.96       52.85     17.96 o 
  14   2   8       18.14       23.14     22.66 o 
  16   2   8      287.21      267.49     38.57 o 
  18   2   8     1874.74     1679.87     92.40 o 
  20   2   8     2382.17     2374.21    125.81 o 
  22   2   8     1163.11     1205.76     79.84 o 
  24   2   8     1975.18     1931.65    102.43 o 
  26   2   8       33.25       39.42     18.44 o 
  28   2   8      378.35      400.17     52.08 o 
  30   2   8      296.84      269.12     41.66 o 
  32   2   8      831.69      744.33     89.29 o 
 -33   3   8       60.84       36.74     19.02 o 
 -31   3   8      203.40      170.22     52.81 o 
 -29   3   8       93.77       63.43     21.03 o 
 -27   3   8     1108.39     1130.15     79.67 o 
 -25   3   8       26.62       38.15     15.51 o 
 -23   3   8       65.17       95.66     18.72 o 
 -21   3   8      244.66      208.45     43.47 o 
 -19   3   8        1.31        5.22     26.95 o 
 -17   3   8      148.88      172.27     44.60 o 
 -15   3   8      538.68      558.64     67.24 o 
 -13   3   8      814.65      793.32     79.44 o 
 -11   3   8     2084.43     2228.13    131.03 o 
  -9   3   8       43.02       42.80     29.68 o 
  -7   3   8     3558.71     3753.86    127.37 o 
  -5   3   8       55.68      107.81     26.60 o 
  -3   3   8      548.23      537.43     51.31 o 
  -1   3   8      248.23      192.87     33.12 o 
   1   3   8     1229.39     1296.21     80.74 o 
   3   3   8     1824.39     1803.18     94.32 o 
   5   3   8       72.68       97.28     28.35 o 
   7   3   8        8.50       26.38     15.75 o 
   9   3   8      790.72      748.80     66.47 o 
  11   3   8        4.10       -2.08     16.04 o 
  13   3   8       91.95      116.74     29.04 o 
  15   3   8      330.85      312.06     43.42 o 
  17   3   8      440.30      367.11     45.68 o 
  19   3   8     1267.40     1274.50     87.45 o 
  21   3   8        0.38        1.64     19.39 o 
  23   3   8     1606.38     1548.05     98.31 o 
  25   3   8     1179.46     1091.62    117.38 o 
 -22   4   8      760.37      798.02     72.23 o 
 -20   4   8      613.82      727.44     92.13 o 
 -18   4   8      482.86      489.57     55.91 o 
 -16   4   8       10.09        5.50     31.25 o 
 -14   4   8       10.73       18.23     22.43 o 
 -12   4   8     2472.40     2553.02    156.27 o 
 -10   4   8      600.78      558.09     73.24 o 
  -8   4   8      432.13      436.63     65.70 o 
  -6   4   8     3505.40     3412.57    178.64 o 
  -4   4   8     1169.39     1135.94    104.31 o 
  -2   4   8      730.85      691.58     82.96 o 
   0   4   8      158.21      202.45     78.11 o 
   2   4   8      239.51      260.00     50.38 o 
   4   4   8     2745.63     2931.17    131.70 o 
   6   4   8       20.82        9.63     17.71 o 
   8   4   8      580.99      560.45     58.32 o 
  10   4   8     1679.12     1667.31    102.70 o 
  12   4   8      151.12      165.53     34.57 o 
  14   4   8        1.03       50.66     25.03 o 
 -41   1   9       65.65       96.07     76.69 o 
 -39   1   9      669.24      573.98    123.64 o 
 -37   1   9       21.54       30.73     11.55 o 
 -35   1   9       61.37       61.18     41.15 o 
 -33   1   9     1846.94     2012.31    101.62 o 
 -31   1   9        2.57       -4.77     11.98 o 
 -29   1   9     2131.23     2019.75     71.63 o 
 -27   1   9     2505.71     2653.81     88.84 o 
 -25   1   9     2151.74     2122.11     95.80 o 
 -23   1   9     1978.20     1920.11     90.73 o 
 -21   1   9        4.42        9.48     12.10 o 
 -19   1   9     1524.76     1478.36     61.20 o 
 -17   1   9     1233.87     1177.50     54.71 o 
 -15   1   9      210.87      243.78     26.52 o 
 -13   1   9     6298.27     6217.07    125.93 o 
 -11   1   9     3597.73     3674.82     97.13 o 
  -9   1   9       34.52       40.72     11.13 o 
  -7   1   9      262.31      274.07     27.12 o 
  -5   1   9      257.47      255.74     35.16 o 
  -3   1   9     5758.28     5422.88    189.34 o 
  -1   1   9      614.89      685.36     53.24 o 
   1   1   9      363.97      329.89     40.51 o 
   3   1   9     5858.32     5706.04    156.22 o 
   5   1   9     1164.09     1225.87     74.31 o 
   7   1   9     6537.49     6449.86    148.54 o 
   9   1   9     2536.49     2644.60    109.05 o 
  11   1   9        4.59       23.33     17.15 o 
  13   1   9      225.22      291.57     38.62 o 
  15   1   9      170.67      128.06     27.13 o 
  17   1   9     3495.32     3507.16    139.71 o 
  19   1   9     3421.56     3432.12    132.16 o 
  21   1   9     2472.68     2519.08    115.37 o 
  23   1   9     1192.74     1187.13     80.03 o 
  25   1   9      509.29      505.44     71.24 o 
  27   1   9       88.91      124.50     42.68 o 
  29   1   9     1633.16     1558.46    128.20 o 
  31   1   9      286.81      279.68     58.19 o 
  33   1   9     1979.61     1843.18    146.69 o 
 -38   2   9      554.94      493.53     65.53 o 
 -36   2   9      818.32      861.87    107.27 o 
 -34   2   9       63.08       35.81     30.58 o 
 -32   2   9      451.93      554.51     66.04 o 
 -30   2   9     1158.99     1149.23     77.01 o 
 -28   2   9       81.18       70.61     18.12 o 
 -26   2   9      314.28      303.97     47.87 o 
 -24   2   9     1124.59      996.54     84.31 o 
 -22   2   9     1341.93     1299.89     94.89 o 
 -20   2   9      155.10      157.15     55.98 o 
 -18   2   9       49.37       69.37     57.22 o 
 -16   2   9       17.97       27.32     13.25 o 
 -14   2   9      147.03      127.27     31.24 o 
 -12   2   9      980.57     1008.43     62.96 o 
 -10   2   9     2418.97     2408.24    125.72 o 
  -8   2   9      784.46      777.73     56.28 o 
  -6   2   9     2949.80     2797.32    107.97 o 
  -4   2   9     1342.09     1316.16     75.85 o 
  -2   2   9      386.94      354.43     41.72 o 
   0   2   9     1577.21     1633.09     85.74 o 
   2   2   9      931.94      946.99     66.66 o 
   4   2   9        7.90       10.18     12.58 o 
   6   2   9     4204.17     4006.84    140.16 o 
   8   2   9       42.98       40.44     17.96 o 
  10   2   9      105.09       78.50     23.51 o 
  12   2   9      189.97      214.51     35.65 o 
  14   2   9     1039.81      983.22     82.26 o 
  16   2   9       20.91       45.75     20.29 o 
  18   2   9       24.90       42.42     19.59 o 
  20   2   9        0.31      -13.55     15.80 o 
  22   2   9     1710.26     1693.24    100.13 o 
  24   2   9     2079.10     1990.45    156.29 o 
  26   2   9       74.98      114.48     38.09 o 
  28   2   9        3.53       44.98     21.75 o 
 -31   3   9     1161.75     1247.66     87.99 o 
 -29   3   9      399.88      424.37     51.53 o 
 -27   3   9      224.59      139.76     30.77 o 
 -25   3   9      439.97      432.68     51.40 o 
 -23   3   9      141.42      114.95     35.96 o 
 -21   3   9      792.71      761.68     81.44 o 
 -19   3   9       14.55        6.57     14.35 o 
 -17   3   9        0.94       20.56     45.33 o 
 -15   3   9     2623.72     2753.09    153.32 o 
 -13   3   9        0.08       11.19     14.44 o 
 -11   3   9      627.97      697.80     76.68 o 
  -9   3   9       10.80       41.31     21.30 o 
  -7   3   9     1184.50     1057.63     94.33 o 
  -5   3   9      172.37      197.65     31.25 o 
  -3   3   9       58.55      108.29     24.58 o 
  -1   3   9      473.14      510.03     51.90 o 
   1   3   9     1161.64     1143.50     78.22 o 
   3   3   9      325.80      381.82     47.34 o 
   5   3   9     4040.74     3882.56    146.55 o 
   7   3   9     1523.72     1407.32     88.76 o 
   9   3   9       49.64       49.58     17.48 o 
  11   3   9        0.54       -5.51     15.43 o 
  13   3   9      482.19      461.96     51.74 o 
  15   3   9     4188.63     3963.44    154.55 o 
  17   3   9      165.06      166.69     31.74 o 
  19   3   9     1861.13     1668.40    103.25 o 
  21   3   9      542.04      465.43     57.04 o 
  23   3   9       19.63       18.74     16.21 o 
 -18   4   9       60.49       75.60     23.68 o 
 -16   4   9      547.60      543.70     75.86 o 
 -14   4   9       35.01       49.34     30.47 o 
 -12   4   9      793.86      817.27     91.68 o 
 -10   4   9      102.64       88.77     34.50 o 
  -8   4   9      117.77      131.73     41.61 o 
  -6   4   9       13.92       74.87     35.25 o 
  -4   4   9     1958.77     1984.06    141.12 o 
  -2   4   9       51.88       81.91     33.62 o 
   0   4   9      807.62      852.60     97.77 o 
   2   4   9      262.97      240.90     52.23 o 
   4   4   9     1328.14     1421.95    119.29 o 
   6   4   9        0.91       -5.27     17.73 o 
   8   4   9        1.88       -6.56     15.11 o 
  10   4   9       15.18        4.64     15.64 o 
 -40   0  10       20.60      107.85     32.24 o 
 -38   0  10     1224.76     1337.76    110.66 o 
 -36   0  10     2810.82     3118.97    290.85 o 
 -34   0  10       28.31       32.35     22.19 o 
 -32   0  10      229.73      272.19     38.79 o 
 -30   0  10      245.15      280.85     38.86 o 
 -28   0  10     3195.19     3489.30    170.71 o 
 -26   0  10       18.08       54.20     21.69 o 
 -24   0  10     6716.85     6910.95    202.00 o 
 -22   0  10    20551.09    21211.97   1074.24 o 
 -20   0  10      661.23      580.16     58.54 o 
 -18   0  10      312.49      322.36     44.16 o 
 -16   0  10     8690.44     8428.29    294.42 o 
 -14   0  10      315.20      353.44     63.73 o 
 -12   0  10      164.49      104.55     33.95 o 
 -10   0  10      403.26      319.48     60.72 o 
  -8   0  10       17.02       36.11     22.59 o 
  -6   0  10    14306.68    13881.22    408.41 o 
  -4   0  10      843.56     1067.11    116.14 o 
  -2   0  10     9487.63     9618.09    485.17 o 
   0   0  10       49.84       56.55     28.33 o 
   2   0  10     3030.96     2749.98    201.06 o 
   4   0  10     6413.10     6408.34    302.53 o 
   6   0  10     5406.13     5695.66    291.09 o 
   8   0  10     3981.91     3699.29    242.53 o 
  10   0  10     8822.75     8783.04    368.88 o 
  12   0  10     1587.16     1407.61    155.15 o 
  14   0  10     5359.23     5615.51    306.26 o 
  16   0  10        2.99       13.67     32.45 o 
  18   0  10        5.58       15.56     39.08 o 
  20   0  10       62.16       63.42     24.18 o 
  22   0  10     3211.60     3267.72    231.66 o 
  24   0  10      658.12      766.79    125.67 o 
  26   0  10      293.13      343.29     85.06 o 
  28   0  10     3236.11     3357.34    270.31 o 
  30   0  10     1944.95     1786.20    203.18 o 
 -39   1  10      140.63      131.79     35.66 o 
 -37   1  10       67.98       95.29     32.12 o 
 -35   1  10      174.78      191.71     37.85 o 
 -33   1  10     1892.64     2134.54    127.21 o 
 -31   1  10      925.84      968.56     61.00 o 
 -29   1  10      144.97      133.43     25.42 o 
 -27   1  10        4.75       18.82     14.03 o 
 -25   1  10      107.33      112.98     22.75 o 
 -23   1  10        2.82      -22.99     12.40 o 
 -21   1  10     1692.47     1596.99     86.30 o 
 -19   1  10      853.20      856.64     52.09 o 
 -17   1  10      189.14      225.12     26.60 o 
 -15   1  10     4422.79     4385.19    123.75 o 
 -13   1  10     1790.36     1885.51     73.50 o 
 -11   1  10      792.66      834.44     49.22 o 
  -9   1  10       78.02      116.77     17.92 o 
  -7   1  10     1003.21      963.12     51.91 o 
  -5   1  10        2.34       29.99     20.28 o 
  -3   1  10     2539.55     2429.87    105.74 o 
  -1   1  10      781.12      790.19     61.83 o 
   1   1  10      262.96      262.39     36.31 o 
   3   1  10     2615.66     2600.16    151.24 o 
   5   1  10     1631.07     1703.31     92.64 o 
   7   1  10     4965.99     4856.09    156.99 o 
   9   1  10      244.38      285.89     36.27 o 
  11   1  10     1961.95     1925.97     99.73 o 
  13   1  10     2055.82     2059.05    105.23 o 
  15   1  10      755.75      829.67     67.74 o 
  17   1  10     1324.91     1409.88     89.68 o 
  19   1  10        0.03       45.55     24.48 o 
  21   1  10      554.25      569.05     58.62 o 
  23   1  10      728.84      739.31     66.62 o 
  25   1  10      279.63      271.31     65.38 o 
  27   1  10      310.23      311.97     66.05 o 
  29   1  10      712.20      610.59     85.04 o 
 -36   2  10      296.20      234.36     45.34 o 
 -34   2  10      726.67      753.82     82.28 o 
 -32   2  10       60.05       40.64     16.69 o 
 -30   2  10       41.68       38.39     27.14 o 
 -28   2  10      212.80      212.89     41.95 o 
 -26   2  10        0.85       -5.84     14.28 o 
 -24   2  10     3466.54     3115.09    154.02 o 
 -22   2  10      403.93      331.74     50.57 o 
 -20   2  10     1016.52     1014.01     88.17 o 
 -18   2  10     1170.64      961.84     86.25 o 
 -16   2  10     1391.74     1305.86     99.02 o 
 -14   2  10      107.38       66.96     25.55 o 
 -12   2  10       81.00       42.06     23.60 o 
 -10   2  10      697.84      589.31     52.61 o 
  -8   2  10     2390.60     2350.84    106.63 o 
  -6   2  10        6.55      -11.07     16.52 o 
  -4   2  10     2706.61     2631.72    112.75 o 
  -2   2  10       94.60      100.72     25.48 o 
   0   2  10      698.14      741.77     61.26 o 
   2   2  10      232.61      264.42     44.40 o 
   4   2  10      230.25      201.25     33.91 o 
   6   2  10      877.84      825.90     67.14 o 
   8   2  10     1185.90     1151.49     98.24 o 
  10   2  10       12.52       22.57     21.39 o 
  12   2  10      576.80      566.02     56.43 o 
  14   2  10      777.47      891.99     72.12 o 
  16   2  10     1594.80     1698.19    101.41 o 
  18   2  10       98.94      130.92     31.53 o 
  20   2  10      694.42      701.39     66.31 o 
  22   2  10      691.32      738.35     69.11 o 
  24   2  10      158.60      147.27     39.01 o 
  26   2  10      634.08      645.87     85.79 o 
 -29   3  10      199.36      182.21     45.57 o 
 -27   3  10      158.28      161.60     34.21 o 
 -25   3  10     2351.75     2396.10    122.07 o 
 -23   3  10       40.73       71.68     28.87 o 
 -21   3  10        0.34       12.06     41.14 o 
 -19   3  10     2965.10     2980.77    165.16 o 
 -17   3  10        9.62       13.77     22.17 o 
 -15   3  10       11.14        7.22     18.36 o 
 -13   3  10      679.32      730.53     81.27 o 
 -11   3  10      134.32      174.31     40.13 o 
  -9   3  10      785.87      830.02     87.04 o 
  -7   3  10      383.68      371.02     59.53 o 
  -5   3  10      140.66      161.59     62.26 o 
  -3   3  10      866.71      892.98     71.49 o 
  -1   3  10       29.21       36.89     18.30 o 
   1   3  10      318.82      321.07     45.11 o 
   3   3  10     1061.07     1060.45     83.44 o 
   5   3  10      165.75      184.38     37.39 o 
   7   3  10      818.08      859.99     73.77 o 
   9   3  10      380.83      422.38     52.41 o 
  11   3  10     2319.56     2310.05    121.63 o 
  13   3  10     1195.53     1167.06     87.00 o 
  15   3  10      115.15      119.83     42.26 o 
  17   3  10      337.92      354.41     51.60 o 
  19   3  10      276.42      212.28     39.27 o 
 -10   4  10      909.24      854.82     95.39 o 
  -8   4  10        8.54       45.77     34.55 o 
  -6   4  10        6.02        7.93     23.97 o 
  -4   4  10     2242.78     2167.11    150.77 o 
  -2   4  10       23.91       88.91     35.38 o 
   0   4  10      248.99      358.32     91.36 o 
 -37   1  11      697.63      777.83     97.41 o 
 -35   1  11     1378.55     1513.70    181.61 o 
 -33   1  11       91.38       82.39     20.82 o 
 -31   1  11     1376.68     1497.93     80.89 o 
 -29   1  11     1131.36     1151.91     78.54 o 
 -27   1  11       16.15        8.78     14.73 o 
 -25   1  11     3076.62     3200.45    129.37 o 
 -23   1  11      865.14      857.89     66.34 o 
 -21   1  11        6.26       -2.97     11.71 o 
 -19   1  11      976.41      958.62     68.63 o 
 -17   1  11      475.75      494.69     39.53 o 
 -15   1  11      974.28     1044.65     58.56 o 
 -13   1  11       36.89       29.52     14.44 o 
 -11   1  11     5169.13     5005.40    125.59 o 
  -9   1  11     4425.43     4455.24    143.50 o 
  -7   1  11      207.09      226.93     31.35 o 
  -5   1  11     9184.02     9065.44    214.94 o 
  -3   1  11     5033.00     5109.83    162.12 o 
  -1   1  11       13.29       27.44     26.28 o 
   1   1  11      768.99      728.25     62.52 o 
   3   1  11      346.88      377.72     46.12 o 
   5   1  11     5582.19     5310.76    170.64 o 
   7   1  11     4464.17     4471.31    174.90 o 
   9   1  11     1169.35     1139.05     70.72 o 
  11   1  11      355.52      372.85     42.55 o 
  13   1  11      637.27      598.85     52.61 o 
  15   1  11      301.93      284.44     43.61 o 
  17   1  11      405.14      346.45     57.13 o 
  19   1  11     1051.95     1156.20     86.13 o 
  21   1  11     4345.03     4244.97    164.50 o 
  23   1  11       16.43       21.86     51.05 o 
  25   1  11      982.86      990.25    112.70 o 
 -32   2  11      581.88      624.78     61.62 o 
 -30   2  11       50.79       35.25     38.27 o 
 -28   2  11      545.81      504.46     65.03 o 
 -26   2  11       83.37       29.33     32.63 o 
 -24   2  11       81.73       47.03     20.83 o 
 -22   2  11     2465.20     2285.17    138.26 o 
 -20   2  11       10.36       -6.76     20.15 o 
 -18   2  11      509.87      515.66     66.59 o 
 -16   2  11      557.85      593.06     68.36 o 
 -14   2  11     1408.65     1432.96    109.39 o 
 -12   2  11     2125.13     2054.99    131.98 o 
 -10   2  11       92.64       18.76     17.80 o 
  -8   2  11      189.46      125.97     38.95 o 
  -6   2  11     1732.05     1865.09     99.29 o 
  -4   2  11     1099.70     1115.73     76.36 o 
  -2   2  11       45.18       48.66     19.56 o 
   0   2  11      500.44      513.63     69.67 o 
   2   2  11      616.98      636.80     60.20 o 
   4   2  11        9.43        7.11     15.00 o 
   6   2  11      643.69      637.69     61.10 o 
   8   2  11      193.72      234.52     38.41 o 
  10   2  11      468.44      483.14     55.07 o 
  12   2  11      593.33      597.77     60.78 o 
  14   2  11     2641.60     2499.80    134.79 o 
  16   2  11        2.26       13.20     19.41 o 
  18   2  11       78.28       22.83     26.36 o 
  20   2  11      252.96      301.64     47.36 o 
  22   2  11      100.60      121.74     31.34 o 
 -25   3  11        5.08       13.88     62.36 o 
 -23   3  11     1342.99     1222.32    110.88 o 
 -21   3  11      773.74      746.85     87.32 o 
 -19   3  11       94.69       51.82     41.73 o 
 -17   3  11       60.75       74.86     33.02 o 
 -15   3  11      130.17      151.67     41.04 o 
 -13   3  11     2803.12     2994.53    169.72 o 
 -11   3  11      546.01      607.57     81.67 o 
  -9   3  11      183.45      281.28     54.20 o 
  -7   3  11     3104.40     3208.13    271.98 o 
  -5   3  11      353.86      409.47     65.93 o 
  -3   3  11       32.78       86.75     34.70 o 
  -1   3  11      168.36      227.92     37.98 o 
   1   3  11       10.81       26.29     19.36 o 
   3   3  11     2393.26     2532.64    126.95 o 
   5   3  11        1.49       28.84     24.70 o 
   7   3  11     1446.28     1441.66     97.44 o 
   9   3  11      629.25      771.52     73.41 o 
  11   3  11      307.46      277.54     46.36 o 
  13   3  11      143.10      147.62     33.97 o 
 -34   0  12     2881.31     3194.70    320.70 o 
 -32   0  12        1.23       34.30     31.46 o 
 -30   0  12     2713.14     2988.56    177.34 o 
 -28   0  12      836.22     1071.53    103.23 o 
 -26   0  12     1771.44     1934.73    136.77 o 
 -24   0  12      746.02      889.92     93.47 o 
 -22   0  12     1268.23     1224.57     92.39 o 
 -20   0  12     1282.14     1397.71    106.84 o 
 -18   0  12      269.44      376.74     73.65 o 
 -16   0  12     1312.53     1268.79     92.10 o 
 -14   0  12     2923.44     3068.38    298.12 o 
 -12   0  12      276.13      271.13     41.94 o 
 -10   0  12       20.81      -14.74     25.63 o 
  -8   0  12       93.04       71.52     36.61 o 
  -6   0  12     1679.51     1511.09    153.72 o 
  -4   0  12     2310.31     2212.59    190.16 o 
  -2   0  12     1046.95      914.40    125.13 o 
   0   0  12        7.26       16.74     21.44 o 
   2   0  12     4773.86     4405.10    198.73 o 
   4   0  12      256.41      274.52     78.45 o 
   6   0  12    15600.54    16209.26    542.57 o 
   8   0  12     1426.77     1507.12    172.38 o 
  10   0  12      246.23      179.87     61.66 o 
  12   0  12      151.69      286.11     56.74 o 
  14   0  12     1282.18     1255.78    117.23 o 
  16   0  12     3761.69     3838.00    194.28 o 
  18   0  12     1519.18     1554.16    124.59 o 
  20   0  12      983.35     1027.63    102.00 o 
  22   0  12      993.11      886.86    149.88 o 
 -33   1  12        0.47       16.60     19.63 o 
 -31   1  12       12.10       47.00     16.61 o 
 -29   1  12      166.76      145.38     30.20 o 
 -27   1  12        1.49      -10.98     30.08 o 
 -25   1  12     4012.93     4291.73    194.04 o 
 -23   1  12     1304.21     1370.65     86.13 o 
 -21   1  12       82.01      125.29     26.98 o 
 -19   1  12      251.86      269.35     39.00 o 
 -17   1  12       62.01       65.63     19.36 o 
 -15   1  12      313.95      344.68     47.73 o 
 -13   1  12       44.28       55.80     24.63 o 
 -11   1  12     1868.70     1781.40     94.78 o 
  -9   1  12      666.65      765.59     62.51 o 
  -7   1  12     1818.05     1698.48     83.42 o 
  -5   1  12       91.31       96.68     21.11 o 
  -3   1  12     1303.15     1243.07     84.50 o 
  -1   1  12      115.36      162.64     35.41 o 
   1   1  12       80.03       87.38     27.57 o 
   3   1  12      931.77      960.80     75.91 o 
   5   1  12     3190.61     3246.02    141.72 o 
   7   1  12      127.79      145.35     40.34 o 
   9   1  12     1074.43     1034.44     81.31 o 
  11   1  12      168.08      282.16     44.99 o 
  13   1  12       52.68       51.67     19.20 o 
  15   1  12      155.13      141.14     31.90 o 
  17   1  12      103.37      123.79     32.99 o 
  19   1  12       18.60       20.91     21.97 o 
  21   1  12     1812.78     1761.86    112.07 o 
 -28   2  12     1099.57     1063.88     97.79 o 
 -26   2  12       11.75      -19.36     35.96 o 
 -24   2  12      548.72      478.68     66.25 o 
 -22   2  12       45.29       15.77     39.86 o 
 -20   2  12      114.28      170.89     57.49 o 
 -18   2  12        0.18        1.53     15.27 o 
 -16   2  12      923.26      915.36     92.62 o 
 -14   2  12      511.08      455.68     66.56 o 
 -12   2  12     1735.81     1904.70    131.15 o 
 -10   2  12       93.97      124.88     29.25 o 
  -8   2  12      232.66      227.35     37.14 o 
  -6   2  12       40.83       28.90     16.51 o 
  -4   2  12       42.00       46.18     18.95 o 
  -2   2  12      274.37      264.76     51.74 o 
   0   2  12      502.20      522.52     58.28 o 
   2   2  12     1077.49     1050.09    126.42 o 
   4   2  12     1626.49     1625.05    101.41 o 
   6   2  12      210.09      233.78     41.16 o 
   8   2  12     1436.65     1528.18     99.77 o 
  10   2  12       48.68       57.52     24.20 o 
  12   2  12      337.79      356.27     53.06 o 
  14   2  12      443.07      457.33     57.80 o 
  16   2  12       59.66       85.01     32.54 o 
 -17   3  12      586.60      637.68     82.62 o 
 -15   3  12      173.12      212.94     48.60 o 
 -13   3  12      415.01      313.14     59.27 o 
 -11   3  12      613.91      615.33     82.74 o 
  -9   3  12        8.15       36.26     26.45 o 
  -7   3  12      136.79      159.62     91.22 o 
  -5   3  12        0.10       54.24     29.88 o 
  -3   3  12       58.02       38.58     25.86 o 
  -1   3  12     1220.84     1256.09    117.50 o 
   1   3  12       47.71       25.96     15.47 o 
   3   3  12     1220.00     1421.71     97.87 o 
   5   3  12      142.36      188.45     38.06 o 
 -29   1  13      156.12      203.33     37.42 o 
 -27   1  13      164.00      200.24     48.43 o 
 -25   1  13      112.84      117.27     33.26 o 
 -23   1  13     5921.96     6106.23    554.84 o 
 -21   1  13     1334.07     1347.24    157.63 o 
 -19   1  13      484.34      477.59     67.25 o 
 -17   1  13     3660.15     3739.73    446.64 o 
 -15   1  13      376.76      465.77     74.79 o 
 -13   1  13       19.24       11.36     39.89 o 
 -11   1  13       41.76       29.92     28.10 o 
  -9   1  13      110.75      122.98     29.96 o 
  -7   1  13     2466.17     2506.02    140.54 o 
  -5   1  13      467.03      494.70     47.87 o 
  -3   1  13      726.76      640.23     56.32 o 
  -1   1  13      680.90      676.51     66.03 o 
   1   1  13      277.53      266.88     43.96 o 
   3   1  13       24.28       71.12     26.07 o 
   5   1  13     1685.12     1671.85    105.89 o 
   7   1  13      839.13      772.41     75.17 o 
   9   1  13     1681.90     1697.00    117.56 o 
  11   1  13       85.15       50.47     23.22 o 
  13   1  13     2732.93     2846.64    143.90 o 
  15   1  13      992.26     1112.89     78.20 o 
 -24   2  13        1.99       -9.76     17.56 o 
 -22   2  13      230.76      267.76     69.25 o 
 -20   2  13      536.02      610.82     77.19 o 
 -18   2  13      199.87      189.81    101.95 o 
 -16   2  13      643.59      696.84     83.52 o 
 -14   2  13     3104.02     2880.07    168.61 o 
 -12   2  13       39.34      112.21     39.05 o 
 -10   2  13      117.24      136.44     67.45 o 
  -8   2  13     1302.05     1269.80     89.99 o 
  -6   2  13      377.36      343.01     55.63 o 
  -4   2  13     2244.96     2054.03    115.89 o 
  -2   2  13       19.69       67.12     26.37 o 
   0   2  13        1.38       25.37     23.51 o 
   2   2  13     2307.74     2344.28    126.62 o 
   4   2  13      570.46      542.59     63.76 o 
   6   2  13       52.70       13.42     28.54 o 
   8   2  13        1.12      -13.37     18.86 o 
  10   2  13      530.09      499.10     59.68 o 
 -26   0  14     3703.50     4558.19    226.48 o 
 -24   0  14      133.57      151.58     43.67 o 
 -22   0  14      228.34      454.54    105.42 o 
 -20   0  14     2304.47     2751.92    258.73 o 
 -18   0  14     1205.26     1311.32    109.23 o 
 -16   0  14      172.98      249.59     50.88 o 
 -14   0  14      295.20      451.75    225.24 o 
 -12   0  14     4202.70     4042.61    257.72 o 
 -10   0  14     2894.31     2714.22    217.14 o 
  -8   0  14       63.95      120.82     51.82 o 
  -6   0  14     5399.62     5012.97    299.86 o 
  -4   0  14     1468.28     1337.20    158.58 o 
  -2   0  14      112.50      144.20     54.37 o 
   0   0  14      352.62      438.15     89.18 o 
   2   0  14      547.67      625.92     88.45 o 
   4   0  14     3147.63     3319.48    154.79 o 
   6   0  14     1139.88     1083.17     90.68 o 
   8   0  14        7.88       24.54     20.20 o 
  10   0  14      379.85      452.91     72.88 o 
  12   0  14     1489.59     1512.96    132.31 o 
 -23   1  14        9.24       38.40     23.91 o 
 -21   1  14       20.57       24.46     21.96 o 
 -19   1  14      161.39      196.18     86.84 o 
 -17   1  14      289.55      299.86     56.80 o 
 -15   1  14       70.32      129.19     40.88 o 
 -13   1  14       19.35       34.01     22.41 o 
 -11   1  14        7.61       45.41     32.66 o 
  -9   1  14      224.24      273.66     41.27 o 
  -7   1  14      827.70      946.85     79.89 o 
  -5   1  14      326.66      395.50     54.03 o 
  -3   1  14      415.95      381.00     44.92 o 
  -1   1  14      278.55      197.64     36.15 o 
   1   1  14        0.17       10.00     21.75 o 
   3   1  14       53.21      105.37     33.47 o 
   5   1  14      749.50      708.43     74.68 o 
   7   1  14       22.14       27.45     34.28 o 
   9   1  14        8.69       69.83     27.93 o 
 -14   2  14      184.56      201.40     45.18 o 
 -12   2  14      189.89      187.13     46.54 o 
 -10   2  14      262.77      365.52     66.48 o 
  -8   2  14     1014.70     1109.24    112.42 o 
  -6   2  14     2267.70     2140.31    122.90 o 
  -4   2  14     1960.27     2057.28    120.61 o 
  -2   2  14      198.29      188.94     39.97 o 
   0   2  14       33.55       64.61     26.96 o 
 -11   1  15       17.53       22.91     21.48 o 
  -9   1  15      643.33      683.09     88.53 o 
  -7   1  15      374.16      357.29     51.37 o 
  -5   1  15      240.49      264.86     49.52 o 
                                                 
