# Supplementary material for: Crystal structures of the potassium and rubidium salts of (3,5-di­chloro­phen­oxy)acetic acid: two isotypic coordination polymers
Source: Acta Crystallogr E Crystallogr Commun. 2015 Sep 17;71(Pt 10):1177–80. doi: 10.1107/S2056989015016722 (PMC4647356; doi:10.1107/S2056989015016722)
Supplement: Supplementary file 3 [file e-71-01177-IIsup3.hkl]

# 
# h,k,l, Fc-squared, Fo-squared, sigma(Fo-squared) and status flag 
# 
data_II
_shelx_title ' gs14gs10  DCPA35RB' 
_shelx_refln_list_code          4 
_shelx_F_calc_maximum      471.80 
_exptl_crystal_F_000      1224.00 
_reflns_d_resolution_high  0.8107 
 
loop_ 
 _symmetry_equiv_pos_as_xyz 
 'x, y, z' 
 '-x, y, -z+1/2' 
 'x+1/2, y+1/2, z' 
 '-x+1/2, y+1/2, -z+1/2' 
 '-x, -y, -z' 
 'x, -y, z-1/2' 
 '-x+1/2, -y+1/2, -z' 
 'x+1/2, -y+1/2, z-1/2' 
 
_cell_length_a    39.6415 
_cell_length_b     4.3302 
_cell_length_c    12.8607 
_cell_angle_alpha  90.000 
_cell_angle_beta   98.404 
_cell_angle_gamma  90.000 
 
_shelx_F_squared_multiplier     1.000 
 
loop_ 
 _refln_index_h 
 _refln_index_k 
 _refln_index_l 
 _refln_F_squared_calc 
 _refln_F_squared_meas 
 _refln_F_squared_sigma 
 _refln_observed_status 
   8   0   0     8082.59     7869.08    292.44 o 
  10   0   0    38714.59    35649.04    409.13 o 
  12   0   0    17103.02    15873.69    235.52 o 
  14   0   0    72329.56    66345.30    614.20 o 
  16   0   0    85132.43    79513.66    843.50 o 
  18   0   0      322.58      362.08     47.52 o 
  20   0   0    10238.81     9413.90    435.45 o 
  22   0   0     2427.01     2897.19    193.39 o 
  24   0   0      544.89      504.49     96.52 o 
  26   0   0     9139.77     9359.28    376.86 o 
  28   0   0      332.95      441.57     95.08 o 
  30   0   0    70645.42    78454.37   1334.49 o 
  32   0   0    25903.16    29521.16    755.75 o 
  34   0   0      716.96     1028.48    105.54 o 
  36   0   0     9224.07     9016.40    873.27 o 
  38   0   0        8.08       54.74     47.50 o 
  40   0   0      716.76     1025.05    270.69 o 
  42   0   0     3999.09     5207.47    591.36 o 
  44   0   0     2988.69     4605.88    553.28 o 
  46   0   0    12466.80    17083.98   1101.17 o 
  48   0   0      447.40     1069.09    316.78 o 
   1   1   0     2791.17     2678.35     87.61 o 
   3   1   0      171.67      175.83     15.85 o 
   5   1   0       40.37       43.74      7.29 o 
   7   1   0     5271.37     5132.65    123.97 o 
   9   1   0    60028.41    62400.24    561.68 o 
  11   1   0     3201.49     2991.95     87.05 o 
  13   1   0      103.78      129.46     17.63 o 
  15   1   0     8255.54     7962.62    143.58 o 
  17   1   0     4299.73     4202.04     95.61 o 
  19   1   0    10727.37     9383.65    371.30 o 
  21   1   0     6053.65     5516.90    200.48 o 
  23   1   0      142.74      116.29     17.10 o 
  25   1   0      752.41      671.30     43.61 o 
  27   1   0     6166.02     5899.59    276.31 o 
  29   1   0      138.68      134.88     45.66 o 
  31   1   0     8900.90     9065.79    334.60 o 
  33   1   0        7.88      103.02     52.73 o 
  35   1   0       33.29       54.56     45.11 o 
  37   1   0     2309.92     2573.31    170.99 o 
  39   1   0     2430.16     2487.07    205.78 o 
  41   1   0      340.18      254.98    132.28 o 
  43   1   0        5.69      -10.11     79.04 o 
  45   1   0        9.67      -19.98     73.07 o 
  47   1   0      544.66      940.61    184.52 o 
   0   2   0    15068.71    13942.84    358.77 o 
   2   2   0    66001.52    60471.52   1044.76 o 
   4   2   0    16154.89    14797.03    450.87 o 
   6   2   0    10569.46     9521.01    192.97 o 
   8   2   0      485.50      434.90     28.28 o 
  10   2   0     3331.78     2907.79     81.84 o 
  12   2   0    27644.76    23843.12   1027.09 o 
  14   2   0    19718.02    18370.69    301.21 o 
  16   2   0     5686.69     4828.38    141.16 o 
  18   2   0    34258.53    32745.62    436.71 o 
  20   2   0     1249.09     1179.93     61.97 o 
  22   2   0     1744.28     1595.76     85.05 o 
  24   2   0     5086.31     4757.11    200.63 o 
  26   2   0     3529.41     3557.72    179.38 o 
  28   2   0    17603.38    17416.32    462.20 o 
  30   2   0     6580.37     6862.92    310.89 o 
  32   2   0     9641.56     9467.84    419.98 o 
  34   2   0     5446.02     5190.52    245.35 o 
  36   2   0      883.21      811.90    108.91 o 
  38   2   0       52.27      122.05     49.87 o 
  40   2   0     2127.86     2245.14    185.61 o 
  42   2   0      973.05     1115.06    132.80 o 
  44   2   0     4534.43     5478.07    749.68 o 
   1   3   0      924.45      899.53     77.33 o 
   3   3   0    16475.75    15157.92    343.64 o 
   5   3   0      392.87      370.05     41.28 o 
   7   3   0      421.70      420.10     40.86 o 
   9   3   0        8.18       -2.53     18.95 o 
  11   3   0      198.62      146.93     24.13 o 
  13   3   0     8737.73     8111.41    193.64 o 
  15   3   0      202.03      194.91     36.89 o 
  17   3   0     6430.91     5866.27    191.42 o 
  19   3   0     3983.61     3848.82    155.95 o 
  21   3   0       93.78       82.20     28.75 o 
  23   3   0       31.39       33.05     34.82 o 
  25   3   0      134.74      132.70     41.96 o 
  27   3   0     2415.86     2287.41    187.22 o 
  29   3   0     3938.39     3638.85    238.30 o 
  31   3   0       53.46      113.72     53.19 o 
  33   3   0     5675.16     5573.67    326.43 o 
  35   3   0      663.56      764.03    130.94 o 
  37   3   0       73.06      108.85     50.68 o 
  39   3   0        1.90       42.42     72.35 o 
   0   4   0     3281.54     3195.77    184.17 o 
   2   4   0     4241.05     4120.08    148.27 o 
   4   4   0     3872.49     3620.09    138.21 o 
   6   4   0      395.42      403.71     53.86 o 
   8   4   0      282.35      218.80     49.47 o 
  10   4   0       64.61       90.94     60.08 o 
  12   4   0     4711.97     4505.64    215.40 o 
  14   4   0     1372.41     1351.85    119.59 o 
  16   4   0     2198.61     2100.53    147.62 o 
  18   4   0     3105.98     3096.09    183.16 o 
  20   4   0      323.70      380.74     83.80 o 
  22   4   0      355.79      358.93    113.87 o 
  24   4   0      302.11      154.03    109.68 o 
  26   4   0     1249.97     1053.69    184.32 o 
  28   4   0     1806.96     2016.93    242.90 o 
  30   4   0     1460.54     1415.16    221.78 o 
  32   4   0     1470.20     1404.51    226.50 o 
   1   5   0     3130.22     3122.23    238.31 o 
   3   5   0      563.85      631.90     90.46 o 
   5   5   0     1038.90     1062.17    120.84 o 
   7   5   0      325.25      336.59     72.46 o 
   9   5   0      464.23      519.36     86.95 o 
  11   5   0       84.20      370.20    105.69 o 
  13   5   0      103.39      334.42    483.64 o 
  15   5   0     7090.11     7237.72    975.62 o 
  17   5   0     1314.90     1684.20    283.71 o 
 -47   1   1      659.71     1039.82    203.73 o 
 -45   1   1      963.07     1232.22    228.77 o 
 -43   1   1        6.06       39.29     83.15 o 
 -41   1   1      480.15      592.89    107.37 o 
 -39   1   1     6365.34     6829.81    370.18 o 
 -37   1   1     2838.26     3019.90    191.48 o 
 -35   1   1     3911.31     4053.99    211.87 o 
 -33   1   1    12268.02    12437.31    376.24 o 
 -31   1   1     3122.25     3003.63    132.62 o 
 -29   1   1       29.46       48.57     20.13 o 
 -27   1   1      331.50      339.03     35.02 o 
 -25   1   1    14484.64    13409.49    210.96 o 
 -23   1   1    19457.24    18345.03    220.38 o 
 -21   1   1    14595.39    14421.75    181.43 o 
 -19   1   1    31252.06    30100.32    301.90 o 
 -17   1   1     2269.62     1811.66     73.06 o 
 -15   1   1     9403.84     9983.55    173.28 o 
 -13   1   1    11049.17    11409.74    169.27 o 
 -11   1   1      747.86      670.97     29.67 o 
  -9   1   1    15942.88    15185.70    218.88 o 
  -7   1   1     7409.34     7158.41    140.08 o 
  -5   1   1     1111.14     1090.14     61.96 o 
  -3   1   1    36815.69    38216.02    437.19 o 
  -1   1   1    62463.56    65734.90    931.02 o 
   1   1   1     7851.81     8317.52    132.69 o 
   3   1   1     6520.40     6836.90    144.59 o 
   5   1   1     4316.52     3755.25     85.89 o 
   7   1   1    61702.81    61507.04    569.40 o 
   9   1   1    31823.99    30662.00    326.60 o 
  11   1   1   108367.45   105586.28    896.18 o 
  13   1   1    30507.80    27622.52    280.47 o 
  15   1   1    10623.53     9913.43    177.29 o 
  17   1   1    21928.22    21721.15    262.77 o 
  19   1   1      508.46      472.27     33.61 o 
  21   1   1    14241.33    12861.54    207.80 o 
  23   1   1    10570.96     8684.52    431.35 o 
  25   1   1     8163.81     6944.13    431.13 o 
  27   1   1    11194.21    10708.98    387.92 o 
  29   1   1     7756.55     7271.94    329.81 o 
  31   1   1     3914.07     3789.60    175.22 o 
  33   1   1      188.92      196.22     52.07 o 
  35   1   1       48.86      201.26     63.09 o 
  37   1   1     3954.35     4348.68    238.59 o 
  39   1   1     5200.33     6321.21    469.78 o 
  41   1   1     8121.03     9950.75    585.97 o 
  43   1   1     6888.43     7481.32    932.07 o 
  45   1   1     1472.74     1728.38    277.34 o 
 -44   2   1        0.26       28.95     58.54 o 
 -42   2   1      671.62      842.72    119.83 o 
 -40   2   1      233.70      175.11     79.83 o 
 -38   2   1      682.64      725.58    103.12 o 
 -36   2   1      938.73      946.42    117.75 o 
 -34   2   1      496.57      390.72     68.90 o 
 -32   2   1      177.43      132.97     42.23 o 
 -30   2   1     2998.92     2950.55    167.20 o 
 -28   2   1      635.86      623.30     64.82 o 
 -26   2   1      128.93       86.71     24.04 o 
 -24   2   1      293.55      256.87     42.18 o 
 -22   2   1     6749.76     6129.77    183.44 o 
 -20   2   1    10291.09    10051.24    232.77 o 
 -18   2   1      340.82      309.77     26.22 o 
 -16   2   1    14182.88    12908.53    339.91 o 
 -14   2   1     7781.83     7372.70    378.65 o 
 -12   2   1     8168.78     7188.20    198.38 o 
 -10   2   1      508.26      525.23     29.44 o 
  -8   2   1    13991.64    13517.49    207.37 o 
  -6   2   1    16882.50    16163.16    294.70 o 
  -4   2   1     2932.51     2837.75    116.67 o 
  -2   2   1      184.64      179.94     29.61 o 
   0   2   1     4886.58     4477.15    126.85 o 
   2   2   1     5845.81     6076.13    145.65 o 
   4   2   1     3416.12     3390.47    138.72 o 
   6   2   1      430.05      439.91     41.71 o 
   8   2   1    10080.19     9180.00    191.08 o 
  10   2   1     4126.26     3712.37    148.12 o 
  12   2   1       55.37       44.19     11.97 o 
  14   2   1     1282.85     1047.40     56.08 o 
  16   2   1    10655.05    10660.33    264.10 o 
  18   2   1      195.58      179.82     25.04 o 
  20   2   1      297.94      203.58     30.03 o 
  22   2   1     1398.34     1337.80    104.08 o 
  24   2   1     5098.98     4733.52    201.54 o 
  26   2   1     1534.44     1243.14    107.88 o 
  28   2   1     1000.40      863.56     77.97 o 
  30   2   1     3247.96     3115.84    181.27 o 
  32   2   1        6.03       87.94     38.48 o 
  34   2   1      581.76      493.27    124.33 o 
  36   2   1       86.35       35.28     56.62 o 
  38   2   1     3407.79     3536.80    290.46 o 
  40   2   1      796.17     1009.00    127.62 o 
  42   2   1      411.25      512.57    117.66 o 
  44   2   1       22.19      177.10    133.71 o 
 -39   3   1       35.02      123.03     75.36 o 
 -37   3   1     3142.65     3154.28    257.40 o 
 -35   3   1      827.57     1035.97    145.26 o 
 -33   3   1      421.28      326.59    110.22 o 
 -31   3   1     2929.24     2786.52    399.35 o 
 -29   3   1      430.61      333.15     86.28 o 
 -27   3   1      978.43      933.39    101.31 o 
 -25   3   1      661.24      624.00     79.91 o 
 -23   3   1     2149.61     1933.55    139.32 o 
 -21   3   1    11365.08    10336.19    410.30 o 
 -19   3   1     3786.52     3345.56    176.12 o 
 -17   3   1     7532.32     6999.17    302.26 o 
 -15   3   1     2733.90     2331.70    108.51 o 
 -13   3   1       92.57       72.14     22.05 o 
 -11   3   1     1922.29     1867.99     84.44 o 
  -9   3   1      278.97      250.40     33.73 o 
  -7   3   1    11236.02    10560.82    214.86 o 
  -5   3   1     8638.86     7853.80    185.95 o 
  -3   3   1      622.53      570.53     57.69 o 
  -1   3   1     8687.53     8392.26    217.97 o 
   1   3   1      962.54      938.15     94.31 o 
   3   3   1      818.56      781.04     69.74 o 
   5   3   1      673.44      668.32     65.03 o 
   7   3   1     1331.41     1296.92     81.33 o 
   9   3   1    15805.00    15209.33    341.76 o 
  11   3   1     2843.74     2830.10    113.74 o 
  13   3   1     9620.93     9042.80    190.50 o 
  15   3   1     7269.06     6840.65    212.89 o 
  17   3   1      400.13      384.27     46.74 o 
  19   3   1      126.87       72.68     54.38 o 
  21   3   1      115.15       62.51     41.91 o 
  23   3   1     4224.68     3750.79    195.29 o 
  25   3   1     6247.62     5902.41    247.90 o 
  27   3   1     1418.58     1344.74    110.84 o 
  29   3   1     6188.66     6055.90    263.05 o 
  31   3   1      706.77      824.35    114.05 o 
  33   3   1       77.50       59.85     44.84 o 
  35   3   1      218.33      329.94     89.64 o 
  37   3   1      837.54      962.59    166.17 o 
  39   3   1     3062.95     2938.97    262.31 o 
 -32   4   1      855.96      942.85    181.87 o 
 -30   4   1       49.09      118.42     94.04 o 
 -28   4   1       42.21      -21.06    199.75 o 
 -26   4   1     1346.49     1366.70    158.69 o 
 -24   4   1     2875.50     2795.98    228.56 o 
 -22   4   1     2541.97     2789.16    223.18 o 
 -20   4   1      910.43      921.03    129.83 o 
 -18   4   1     6511.02     6395.65    339.30 o 
 -16   4   1     2587.04     2420.20    206.94 o 
 -14   4   1       26.86       25.46     51.24 o 
 -12   4   1      443.04      427.43     80.71 o 
 -10   4   1     2381.39     2203.79    166.04 o 
  -8   4   1     2565.25     2384.24    143.53 o 
  -6   4   1     4733.25     4636.80    177.13 o 
  -4   4   1     6040.95     5629.86    201.97 o 
  -2   4   1     2535.25     2456.70    132.47 o 
   0   4   1      248.41      250.21     45.48 o 
   2   4   1     1476.44     1426.57    102.78 o 
   4   4   1     2026.26     2018.47    120.39 o 
   6   4   1     5549.76     5350.09    182.37 o 
   8   4   1     3638.26     3578.00    169.95 o 
  10   4   1     4223.32     4204.95    200.18 o 
  12   4   1     3208.85     3036.36    170.67 o 
  14   4   1     3590.50     3661.82    272.23 o 
  16   4   1       92.93       91.62     60.01 o 
  18   4   1      175.96      167.18     59.41 o 
  20   4   1      794.66      894.45    104.17 o 
  22   4   1     1049.76      965.60    104.02 o 
  24   4   1     2202.31     2056.06    152.94 o 
  26   4   1     2628.02     2429.26    168.14 o 
  28   4   1      786.08      930.25    119.08 o 
  30   4   1       51.71       24.16    105.69 o 
 -17   5   1        9.66       91.91    156.64 o 
 -15   5   1      213.77      232.67    113.03 o 
 -13   5   1       16.41       67.35     71.96 o 
 -11   5   1        2.16       91.16     55.76 o 
  -9   5   1       97.85       49.38     66.94 o 
  -7   5   1      180.48       81.25     53.22 o 
  -5   5   1      335.78      256.97     85.99 o 
  -3   5   1      548.07      476.78     96.41 o 
  -1   5   1      394.34      371.89     94.42 o 
   1   5   1      129.39      123.76     56.14 o 
   3   5   1       43.58      167.20     48.69 o 
   5   5   1        3.18       77.69     55.50 o 
   7   5   1      242.48      301.72     60.38 o 
   9   5   1      524.24      602.53    102.67 o 
  11   5   1     1505.06     1461.97    159.83 o 
  13   5   1       58.37      172.18     77.06 o 
  15   5   1      209.04      309.48     88.13 o 
 -48   0   2     2080.46     2657.15    450.56 o 
 -46   0   2       70.68      154.54    139.96 o 
 -44   0   2     5067.61     6425.98    647.89 o 
 -42   0   2     8549.89    10021.81    789.89 o 
 -40   0   2     4098.38     4063.54    496.06 o 
 -38   0   2    16321.65    17226.92   1106.32 o 
 -36   0   2     2976.63     3470.31    200.06 o 
 -34   0   2     4610.32     4712.45    235.14 o 
 -32   0   2     7493.54     7670.10    349.70 o 
 -30   0   2      448.04      421.75     75.45 o 
 -28   0   2    32388.74    32700.15    996.60 o 
 -26   0   2     9757.79     9600.37    295.95 o 
 -24   0   2    32891.43    32250.35    560.19 o 
 -22   0   2    62358.83    63489.36   1129.48 o 
 -20   0   2      404.09      471.21     90.28 o 
 -18   0   2    28411.87    30756.00    565.77 o 
 -16   0   2    18367.87    17586.75    331.46 o 
 -14   0   2    31671.57    29186.94    575.76 o 
 -12   0   2   160282.88   150446.36   2037.52 o 
 -10   0   2     1050.06     1038.26     69.42 o 
  -8   0   2   149153.83   148695.53   1994.47 o 
  -6   0   2     1215.60     1144.44     50.33 o 
  -4   0   2     5743.08     6428.19    152.70 o 
  -2   0   2     5305.79     5860.46    139.44 o 
   0   0   2    27422.00    31910.80    581.48 o 
   2   0   2     5133.44     6642.68    145.49 o 
   4   0   2      653.17      775.49     66.49 o 
   6   0   2     9297.79    10691.95    285.55 o 
   8   0   2   170937.45   171275.59   1984.26 o 
  10   0   2     9048.21     8607.46    263.80 o 
  12   0   2      149.42      217.57     35.25 o 
  14   0   2    13645.08    12898.73    272.58 o 
  16   0   2     2308.53     2095.78     94.98 o 
  18   0   2    90690.14    86296.04   1165.60 o 
  20   0   2     6234.85     5497.52    180.16 o 
  22   0   2    49767.33    44454.16    694.23 o 
  24   0   2    22752.88    20521.26    446.51 o 
  26   0   2       77.74       83.02     36.92 o 
  28   0   2     1602.01     1695.89    120.02 o 
  30   0   2    13910.98    13705.58    348.78 o 
  32   0   2     5043.81     5733.11    543.54 o 
  34   0   2     1841.20     2083.03    358.16 o 
  36   0   2      188.28      465.97    213.36 o 
  38   0   2    15705.37    19350.08   1081.71 o 
  40   0   2      256.38      408.85    196.69 o 
  42   0   2     1109.38     1663.29    346.86 o 
  44   0   2      336.17      669.07    255.40 o 
  46   0   2       31.57      174.66    151.11 o 
 -47   1   2     1344.80     1664.69    252.01 o 
 -45   1   2       91.20      237.28     80.13 o 
 -43   1   2      940.23      858.03    129.26 o 
 -41   1   2       10.43       58.87     53.15 o 
 -39   1   2     1749.64     2101.31    160.14 o 
 -37   1   2      446.81      556.16     90.85 o 
 -35   1   2     3030.92     3226.46    188.65 o 
 -33   1   2     1028.91      927.76     91.17 o 
 -31   1   2     4532.55     4635.22    207.53 o 
 -29   1   2     2952.41     2778.15     99.95 o 
 -27   1   2      131.22      126.72     19.75 o 
 -25   1   2       65.76       71.29     16.19 o 
 -23   1   2     3543.23     3292.82    105.33 o 
 -21   1   2      609.17      546.74     33.37 o 
 -19   1   2    14620.42    12991.54    247.68 o 
 -17   1   2     9034.43     8672.33    384.67 o 
 -15   1   2      857.83      840.30     48.42 o 
 -13   1   2      832.07      863.82     35.74 o 
 -11   1   2     3295.79     3325.74    110.38 o 
  -9   1   2    17044.08    18250.02    206.43 o 
  -7   1   2     1484.43     1572.31     53.35 o 
  -5   1   2    20564.10    22315.36    822.63 o 
  -3   1   2    21164.97    22795.56    752.65 o 
  -1   1   2   128604.16   139460.92   3222.71 o 
   1   1   2    10446.00    10744.66    194.32 o 
   3   1   2     1974.03     2026.07     62.04 o 
   5   1   2     5668.25     5548.77    140.03 o 
   7   1   2     6221.29     6017.67     95.38 o 
   9   1   2     2451.04     2306.06     78.15 o 
  11   1   2     9606.67     9332.25    184.11 o 
  13   1   2     9292.66     9313.41    155.78 o 
  15   1   2     7690.64     6959.78    175.18 o 
  17   1   2     7900.54     7024.56    348.32 o 
  19   1   2     2576.46     2209.67     92.71 o 
  21   1   2      104.21       71.57     17.98 o 
  23   1   2     2631.55     2198.16    108.22 o 
  25   1   2       87.04       97.74     19.43 o 
  27   1   2    15184.92    13101.21    653.13 o 
  29   1   2     6589.23     6291.06    333.30 o 
  31   1   2       36.01       38.07     43.29 o 
  33   1   2      226.13      292.08     55.05 o 
  35   1   2     1097.75     1114.56    103.75 o 
  37   1   2      988.99     1056.64    149.07 o 
  39   1   2      752.10     1031.63    153.13 o 
  41   1   2      291.78      432.40    129.86 o 
  43   1   2      193.07      203.05     79.91 o 
  45   1   2     3113.37     4174.49    400.36 o 
 -44   2   2     3252.14     3442.00    352.35 o 
 -42   2   2     3939.93     4306.88    327.62 o 
 -40   2   2     8867.43    10008.26   1028.82 o 
 -38   2   2     2769.10     2989.75    214.06 o 
 -36   2   2      449.89      508.40     99.37 o 
 -34   2   2       98.11      -50.23     62.31 o 
 -32   2   2     1771.86     1630.99    143.65 o 
 -30   2   2     9213.49     9543.72    300.91 o 
 -28   2   2     2333.66     2228.92    116.56 o 
 -26   2   2    15282.69    15864.33    425.44 o 
 -24   2   2    10679.72    10079.36    335.75 o 
 -22   2   2     6690.48     6419.09    203.81 o 
 -20   2   2     1610.47     1624.75     80.48 o 
 -18   2   2      411.41      416.05     47.88 o 
 -16   2   2      484.08      475.30     56.71 o 
 -14   2   2    23696.42    20076.31   1497.77 o 
 -12   2   2    20715.79    21441.02    418.43 o 
 -10   2   2    69272.57    71648.95   1237.12 o 
  -8   2   2    17974.32    18674.03    385.03 o 
  -6   2   2    10816.33    10702.13    280.37 o 
  -4   2   2     1967.23     2203.66    128.70 o 
  -2   2   2     2553.76     2805.76    118.20 o 
   0   2   2    11542.24    11876.61    247.53 o 
   2   2   2    18930.48    18846.29    317.01 o 
   4   2   2    13770.53    13516.22    400.28 o 
   6   2   2    24604.31    23817.68    384.28 o 
   8   2   2     1287.87     1160.09     58.68 o 
  10   2   2     7411.58     7158.74    145.92 o 
  12   2   2     4238.25     4206.88     97.24 o 
  14   2   2       33.85       53.84     14.96 o 
  16   2   2     6927.89     6074.30    140.59 o 
  18   2   2     6389.21     6053.40    163.63 o 
  20   2   2    25701.72    24941.39    924.64 o 
  22   2   2     7658.87     7115.32    241.68 o 
  24   2   2     6409.55     5797.59    281.21 o 
  26   2   2     1474.86     1317.33    112.03 o 
  28   2   2       14.54       36.13     32.14 o 
  30   2   2      182.06      129.21     73.97 o 
  32   2   2     5205.32     4761.00    337.14 o 
  34   2   2     1540.68     1448.46    167.74 o 
  36   2   2     6696.75     6934.25    306.36 o 
  38   2   2      480.15      527.58     92.98 o 
  40   2   2     3179.67     4084.89    419.65 o 
  42   2   2       41.11       -1.43    104.46 o 
 -39   3   2      752.52      866.19    153.62 o 
 -37   3   2     1191.52     1178.45    161.84 o 
 -35   3   2      183.95       31.69     64.26 o 
 -33   3   2       12.89      -51.61     74.90 o 
 -31   3   2       46.70       51.85     57.14 o 
 -29   3   2      637.96      713.43    110.78 o 
 -27   3   2     1799.94     1794.25    165.60 o 
 -25   3   2     7628.26     7595.04    338.41 o 
 -23   3   2      381.64      327.58     61.99 o 
 -21   3   2      942.54      729.10     99.72 o 
 -19   3   2       25.43       28.49     45.92 o 
 -17   3   2      312.02      276.80     42.97 o 
 -15   3   2     1910.84     1772.73    116.61 o 
 -13   3   2      450.87      421.24     46.95 o 
 -11   3   2     8957.99     8525.02    216.75 o 
  -9   3   2     9375.27     8932.24    226.58 o 
  -7   3   2     2993.26     2824.14    151.70 o 
  -5   3   2     6625.38     6306.58    227.60 o 
  -3   3   2       21.96      -54.56     34.67 o 
  -1   3   2      500.44      508.54     71.30 o 
   1   3   2     1090.65     1011.00     86.37 o 
   3   3   2     2566.16     2527.10    123.53 o 
   5   3   2    18696.11    18201.21    713.25 o 
   7   3   2     3330.04     3214.51    137.76 o 
   9   3   2     3773.37     3580.25    142.25 o 
  11   3   2      384.67      341.13     44.18 o 
  13   3   2        5.37       13.31     18.71 o 
  15   3   2      684.32      660.55     57.77 o 
  17   3   2     2494.27     2270.48    119.39 o 
  19   3   2     2687.56     2383.58    153.84 o 
  21   3   2     8882.15     8288.29    297.09 o 
  23   3   2     1032.14     1002.20     91.64 o 
  25   3   2     4202.79     3935.63    181.15 o 
  27   3   2       34.08       32.79     51.52 o 
  29   3   2      115.09       82.61     62.38 o 
  31   3   2      139.25      164.64     69.64 o 
  33   3   2      430.77      520.00     97.41 o 
  35   3   2     3082.42     3073.04    211.55 o 
  37   3   2     1543.01     1679.12    187.23 o 
 -32   4   2      747.78      743.73    168.77 o 
 -30   4   2      427.81      415.00    140.26 o 
 -28   4   2      287.74      467.14    107.79 o 
 -26   4   2     1778.18     1831.54    187.45 o 
 -24   4   2     1760.33     1914.06    190.19 o 
 -22   4   2      155.58      267.87     80.59 o 
 -20   4   2     3013.06     2834.01    225.16 o 
 -18   4   2       21.84      105.13     71.08 o 
 -16   4   2     4725.83     4339.30    279.84 o 
 -14   4   2       58.09       67.10     50.34 o 
 -12   4   2     2933.66     3020.08    228.75 o 
 -10   4   2     5714.17     5314.64    240.53 o 
  -8   4   2     1752.91     1531.62    133.06 o 
  -6   4   2      245.26      241.49     44.30 o 
  -4   4   2     3061.87     2969.59    157.29 o 
  -2   4   2     1210.89     1196.83    101.54 o 
   0   4   2     2629.80     2506.92    143.85 o 
   2   4   2      164.16       82.62     47.15 o 
   4   4   2     2882.52     2713.06    151.24 o 
   6   4   2     2789.17     2736.97    168.41 o 
   8   4   2      165.20      135.08     53.47 o 
  10   4   2     1050.26      904.91    121.43 o 
  12   4   2     1145.99     1197.27    107.51 o 
  14   4   2     4631.11     4340.98    239.34 o 
  16   4   2      132.65      175.30     65.54 o 
  18   4   2      431.55      424.70     85.92 o 
  20   4   2     3465.46     3444.49    213.37 o 
  22   4   2     1261.81     1243.65    133.96 o 
  24   4   2      112.61       82.15     52.10 o 
  26   4   2     1268.52     1331.65    137.77 o 
  28   4   2       18.65       89.23     70.25 o 
  30   4   2     1164.90     1051.54    130.06 o 
 -15   5   2      275.17      204.13    141.84 o 
 -13   5   2     1128.32     1314.91    172.32 o 
 -11   5   2      912.86     1051.48    158.55 o 
  -9   5   2     1608.24     1876.14    220.66 o 
  -7   5   2     5172.83     5308.50    337.83 o 
  -5   5   2     1314.06     1585.97    249.37 o 
  -3   5   2        4.97       72.07     53.12 o 
  -1   5   2      139.28      181.87     64.87 o 
   1   5   2      377.91      575.14     98.38 o 
   3   5   2     3306.47     3206.15    199.96 o 
   5   5   2      921.89     1171.67    126.60 o 
   7   5   2     3772.18     3856.55    254.47 o 
   9   5   2     1864.71     2108.98    195.16 o 
  11   5   2      114.44      206.82    115.28 o 
  13   5   2       49.70       93.30     54.32 o 
 -47   1   3     3601.77     5053.94    433.95 o 
 -45   1   3     3498.81     4192.55    430.34 o 
 -43   1   3     2113.37     2179.27    172.34 o 
 -41   1   3     3697.97     3791.67    294.85 o 
 -39   1   3      528.04      558.83     90.04 o 
 -37   1   3     1011.35      939.53    105.03 o 
 -35   1   3      719.47      664.13     81.46 o 
 -33   1   3     8729.97     8608.08    525.24 o 
 -31   1   3    24176.10    24883.88   1246.27 o 
 -29   1   3     6283.95     6381.48    288.62 o 
 -27   1   3    13397.76    12959.85    261.77 o 
 -25   1   3    16328.87    16299.84    308.81 o 
 -23   1   3     4209.21     4432.54    109.36 o 
 -21   1   3     1171.67     1263.05     54.84 o 
 -19   1   3     2886.16     2571.22     97.44 o 
 -17   1   3    28904.51    27289.65    449.64 o 
 -15   1   3    57739.50    56200.02    433.32 o 
 -13   1   3    24311.39    23924.36    261.68 o 
 -11   1   3    38436.28    40609.51    424.98 o 
  -9   1   3    13462.51    14827.53    391.65 o 
  -7   1   3     7800.62     8847.09    200.80 o 
  -5   1   3     4692.37     4944.72    156.06 o 
  -3   1   3    32351.31    35543.48    412.03 o 
  -1   1   3   222590.94   239117.16   1734.80 o 
   1   1   3    36186.26    38832.36    386.97 o 
   3   1   3    23457.66    24960.31    265.93 o 
   5   1   3    44989.96    48103.09    488.43 o 
   7   1   3     5205.66     5421.09    103.93 o 
   9   1   3       35.32       29.71     10.29 o 
  11   1   3     5047.02     5247.73    133.98 o 
  13   1   3    18088.15    16772.72    279.30 o 
  15   1   3    41531.61    39658.90    462.03 o 
  17   1   3    21542.78    21367.62    319.92 o 
  19   1   3    19274.63    17138.22    317.12 o 
  21   1   3     8964.58     7840.58    211.24 o 
  23   1   3        3.06       19.28     12.78 o 
  25   1   3     1946.91     1729.76    106.28 o 
  27   1   3     4084.70     3691.64    209.79 o 
  29   1   3    35345.71    35425.19   2254.73 o 
  31   1   3    19499.30    19445.74    493.19 o 
  33   1   3     5014.84     5122.86    389.06 o 
  35   1   3     7605.67     8168.77    583.10 o 
  37   1   3      309.67      363.22     78.84 o 
  39   1   3      185.56      238.91     88.69 o 
  41   1   3     1311.89     1687.29    309.40 o 
  43   1   3     2544.35     3405.06    367.54 o 
  45   1   3     3010.86     3569.95    374.00 o 
 -44   2   3      769.43      755.60    108.76 o 
 -42   2   3      973.21     1099.82    134.77 o 
 -40   2   3      757.28      732.29    109.33 o 
 -38   2   3     1180.31     1142.65    132.32 o 
 -36   2   3      265.45      231.99     74.84 o 
 -34   2   3     6564.24     7142.72    551.83 o 
 -32   2   3      950.74     1092.00    118.68 o 
 -30   2   3      568.78      625.01     75.28 o 
 -28   2   3     6293.25     6743.52    301.83 o 
 -26   2   3       32.92       63.34     37.03 o 
 -24   2   3       20.45       72.32     32.83 o 
 -22   2   3     1385.71     1385.31    110.69 o 
 -20   2   3     5886.62     6543.45    372.54 o 
 -18   2   3      802.97      855.15     86.46 o 
 -16   2   3      409.21      358.12     32.09 o 
 -14   2   3     2895.14     3007.64    112.79 o 
 -12   2   3     3685.44     3700.56    133.62 o 
 -10   2   3     2942.96     3278.70    225.11 o 
  -8   2   3     4326.11     4417.87    186.66 o 
  -6   2   3     4245.07     4525.07    159.13 o 
  -4   2   3    15629.80    16836.02    317.64 o 
  -2   2   3     3856.33     3994.34    147.59 o 
   0   2   3      621.61      575.00     58.02 o 
   2   2   3    22282.28    22889.59    371.41 o 
   4   2   3     4450.67     4785.86    157.97 o 
   6   2   3      331.02      312.04     42.77 o 
   8   2   3     8352.63     8599.61    161.58 o 
  10   2   3     7539.76     7830.55    149.80 o 
  12   2   3     3435.27     3354.97     93.06 o 
  14   2   3      525.91      484.94     32.85 o 
  16   2   3     7537.56     8035.66    341.22 o 
  18   2   3     2612.23     2728.61    163.18 o 
  20   2   3     1746.75     1674.49    134.03 o 
  22   2   3       51.96      -40.09     32.36 o 
  24   2   3      883.77      783.09     87.10 o 
  26   2   3     1803.96     1577.10    126.12 o 
  28   2   3      331.39      285.82     57.45 o 
  30   2   3      594.45      491.26     74.35 o 
  32   2   3      973.41      877.91    103.87 o 
  34   2   3     1799.62     1513.38    137.11 o 
  36   2   3        8.52      -45.71     91.15 o 
  38   2   3     1548.85     1477.60    170.70 o 
  40   2   3       42.58      125.35    104.86 o 
  42   2   3      240.85      257.38    322.94 o 
 -39   3   3       85.97      210.94    116.32 o 
 -37   3   3       84.63      224.81    111.24 o 
 -35   3   3     1304.60     1385.94    175.90 o 
 -33   3   3     3856.69     4054.34    353.35 o 
 -31   3   3     2070.67     2398.87    263.98 o 
 -29   3   3     6571.81     7011.90    657.17 o 
 -27   3   3     2011.30     2203.47    227.69 o 
 -25   3   3       98.64      115.85     70.77 o 
 -23   3   3     1090.53     1005.05    126.62 o 
 -21   3   3     1594.94     1622.69    155.68 o 
 -19   3   3    10600.79    11176.58    516.50 o 
 -17   3   3     1235.10     1096.14    117.03 o 
 -15   3   3     1548.59     1554.95    135.76 o 
 -13   3   3    21884.04    21198.97    953.13 o 
 -11   3   3     2860.61     2811.67    178.56 o 
  -9   3   3     3105.20     3041.38    201.61 o 
  -7   3   3     1329.24     1238.31    118.26 o 
  -5   3   3     3058.81     3047.40    185.74 o 
  -3   3   3    11970.61    11768.31    388.63 o 
  -1   3   3     7206.62     7345.32    242.24 o 
   1   3   3    33837.31    34044.04   1050.80 o 
   3   3   3    12155.20    11947.72    305.74 o 
   5   3   3     1279.21     1336.03    101.81 o 
   7   3   3     1581.02     1433.30    100.22 o 
   9   3   3      155.56      167.40     37.05 o 
  11   3   3     9438.15     9456.53    254.11 o 
  13   3   3     9326.64     9176.76    260.58 o 
  15   3   3     1231.29     1234.17     88.89 o 
  17   3   3    13163.03    12848.72    419.36 o 
  19   3   3     1624.93     1702.80    156.46 o 
  21   3   3      531.89      586.54     71.55 o 
  23   3   3      209.19      197.48     41.86 o 
  25   3   3      733.02      582.60     75.12 o 
  27   3   3     3273.72     3185.42    170.38 o 
  29   3   3     1321.17     1186.47    130.91 o 
  31   3   3     6452.17     5842.42    291.37 o 
  33   3   3     3836.75     3938.48    235.80 o 
  35   3   3      280.31      330.22     75.95 o 
  37   3   3      981.80      983.95    129.68 o 
 -32   4   3     1271.82     1161.81    208.98 o 
 -30   4   3     3848.61     3938.51    379.12 o 
 -28   4   3     1282.49     1340.91    189.46 o 
 -26   4   3     1474.55     1350.35    162.22 o 
 -24   4   3      779.65      943.04    143.72 o 
 -22   4   3      286.82      206.04     59.73 o 
 -20   4   3      263.13      177.46     63.35 o 
 -18   4   3     5279.75     5099.08    437.39 o 
 -16   4   3     4797.59     4767.24    319.12 o 
 -14   4   3     1867.28     1976.41    186.44 o 
 -12   4   3      248.19      201.87     59.36 o 
 -10   4   3      984.89     1005.02    107.00 o 
  -8   4   3       94.85        0.14     38.07 o 
  -6   4   3      615.34      519.59     64.42 o 
  -4   4   3     1444.45     1393.69    128.14 o 
  -2   4   3     2547.06     2443.45    169.91 o 
   0   4   3     3198.73     3218.84    288.26 o 
   2   4   3     3094.93     3334.69    212.83 o 
   4   4   3     1345.24     1349.06    128.43 o 
   6   4   3     2221.84     2254.01    154.96 o 
   8   4   3        0.07       61.21     50.01 o 
  10   4   3      479.79      558.32     82.06 o 
  12   4   3     1778.91     1679.70    173.69 o 
  14   4   3     4974.56     4759.63    293.01 o 
  16   4   3     1951.95     2016.98    169.07 o 
  18   4   3     1427.65     1471.59    143.86 o 
  20   4   3     1654.11     1669.78    154.52 o 
  22   4   3       53.17       15.59     50.60 o 
  24   4   3       40.94       93.28     42.78 o 
  26   4   3      258.37      389.84     84.90 o 
  28   4   3     2087.73     1888.96    196.76 o 
 -15   5   3      613.67      687.42    116.93 o 
 -13   5   3     1090.74     1140.83    160.54 o 
 -11   5   3      262.94      340.35     98.88 o 
  -9   5   3        3.69      -76.39     87.38 o 
  -7   5   3        5.67      -16.40     80.26 o 
  -5   5   3      284.73      331.03     92.56 o 
  -3   5   3      269.25      179.12     93.96 o 
  -1   5   3      626.29      652.41    145.35 o 
   1   5   3      335.24      232.72     88.27 o 
   3   5   3      981.11      857.92    113.89 o 
   5   5   3      137.93      169.41     64.42 o 
   7   5   3       69.90      160.39    118.66 o 
   9   5   3        2.73      148.34    118.73 o 
  11   5   3      474.44      383.41     99.49 o 
  13   5   3       98.84      117.62     64.28 o 
 -48   0   4      695.65      925.71    293.72 o 
 -46   0   4     2879.21     3742.51    504.19 o 
 -44   0   4       23.41     -137.36    146.57 o 
 -42   0   4       86.44       60.69    124.78 o 
 -40   0   4     7313.90     8541.03    850.20 o 
 -38   0   4      527.11      716.95    113.17 o 
 -36   0   4    14111.44    14663.79    819.19 o 
 -34   0   4     5615.48     6245.82    322.42 o 
 -32   0   4     1542.92     1741.75    148.73 o 
 -30   0   4     2492.82     2652.39    189.66 o 
 -28   0   4      149.49      129.45     47.62 o 
 -26   0   4     2223.91     2097.90    140.84 o 
 -24   0   4    13543.67    13082.13    345.12 o 
 -22   0   4     6874.86     7456.65    245.18 o 
 -20   0   4    62202.66    58901.58   1283.26 o 
 -18   0   4      723.48      630.63     66.80 o 
 -16   0   4    41536.07    43700.28    733.55 o 
 -14   0   4    18754.54    18932.73    337.46 o 
 -12   0   4     3331.83     3122.16    157.11 o 
 -10   0   4    19402.84    18428.42    393.72 o 
  -8   0   4     3109.57     3258.07     89.45 o 
  -6   0   4    28402.60    29076.72    376.01 o 
  -4   0   4    90745.51    91103.04   3763.30 o 
  -2   0   4      417.99      395.80     52.67 o 
   0   0   4    34898.64    35870.91   1192.12 o 
   2   0   4     1116.33     1102.94     66.01 o 
   4   0   4     3730.96     4420.54    345.85 o 
   6   0   4    42432.48    46816.75   2732.54 o 
   8   0   4     2861.21     3152.81    139.56 o 
  10   0   4   112256.53   122759.23   4286.00 o 
  12   0   4     1710.81     1267.23    123.92 o 
  14   0   4     9547.00     9497.73    358.48 o 
  16   0   4    45607.06    44558.08    942.63 o 
  18   0   4      875.80      616.05     94.57 o 
  20   0   4      244.27      299.48     63.68 o 
  22   0   4     3011.21     2597.57    127.12 o 
  24   0   4     1441.04     1415.59     95.73 o 
  26   0   4    36589.11    32396.45    594.69 o 
  28   0   4     2206.79     2190.46    184.70 o 
  30   0   4    14141.10    14113.16    490.30 o 
  32   0   4     4276.26     4212.30    274.66 o 
  34   0   4     1532.51     1565.47    304.84 o 
  36   0   4     3265.64     3984.71    497.95 o 
  38   0   4     3423.54     3501.36    470.08 o 
  40   0   4    10401.19    12078.76    899.07 o 
  42   0   4     7941.58     9436.55    805.13 o 
  44   0   4      199.13       16.76     90.91 o 
 -47   1   4     1484.44     1689.31    257.05 o 
 -45   1   4        2.91       64.26    100.44 o 
 -43   1   4        7.41       93.99     53.21 o 
 -41   1   4      172.84      117.57     55.65 o 
 -39   1   4       86.02      124.26     48.23 o 
 -37   1   4     1255.66     1224.36    125.82 o 
 -35   1   4     2888.04     2907.69    166.18 o 
 -33   1   4     1223.80     1175.65     99.86 o 
 -31   1   4     6615.30     6746.51    382.14 o 
 -29   1   4     1827.49     1859.59    106.52 o 
 -27   1   4      967.86     1076.40    117.06 o 
 -25   1   4     1110.79     1072.23     71.19 o 
 -23   1   4     5500.14     5654.09    173.09 o 
 -21   1   4     5197.95     5343.09    156.34 o 
 -19   1   4      998.53      979.55     68.75 o 
 -17   1   4     2211.67     2084.52     61.64 o 
 -15   1   4     1590.02     1579.80     57.72 o 
 -13   1   4     7789.06     8093.82    162.52 o 
 -11   1   4    11481.45    12267.10    189.59 o 
  -9   1   4     4899.57     4657.78    135.69 o 
  -7   1   4      517.76      672.81     53.98 o 
  -5   1   4    15494.25    17455.81    278.92 o 
  -3   1   4     4406.55     4881.51    158.48 o 
  -1   1   4     3618.46     3855.90    122.49 o 
   1   1   4      824.16     1043.98     48.12 o 
   3   1   4     5056.67     5361.00    119.18 o 
   5   1   4     2087.63     2143.57     71.77 o 
   7   1   4    15302.42    15820.80    242.86 o 
   9   1   4     3972.74     4147.47     99.62 o 
  11   1   4     4683.02     5130.79    137.99 o 
  13   1   4       45.06       51.88     24.88 o 
  15   1   4    11394.93    11209.30    236.33 o 
  17   1   4     5032.19     4619.58    147.24 o 
  19   1   4     4509.21     4418.74    194.37 o 
  21   1   4     5664.07     5539.57    471.30 o 
  23   1   4     1199.28     1173.66    162.41 o 
  25   1   4      914.79      863.44     67.58 o 
  27   1   4      771.97      645.49     77.89 o 
  29   1   4      760.97      622.81    125.74 o 
  31   1   4       21.72      109.73     44.04 o 
  33   1   4        3.00      -12.59     73.05 o 
  35   1   4      979.64     1051.14    122.93 o 
  37   1   4     3089.49     3271.79    217.56 o 
  39   1   4      392.23      541.40     98.88 o 
  41   1   4     1040.91     1351.82    181.20 o 
  43   1   4      203.05      127.47     78.16 o 
 -44   2   4      846.08      807.65    121.49 o 
 -42   2   4      809.77      934.01    130.27 o 
 -40   2   4      133.23      184.95     90.67 o 
 -38   2   4     5273.72     5579.23    565.99 o 
 -36   2   4      614.15      782.77    112.16 o 
 -34   2   4     9874.03    10544.21   1040.94 o 
 -32   2   4     7901.98     8015.85    632.19 o 
 -30   2   4      366.65      365.72     62.93 o 
 -28   2   4      653.69      563.58     93.86 o 
 -26   2   4     6608.60     6865.20    310.30 o 
 -24   2   4     2368.43     2338.44    142.40 o 
 -22   2   4    13044.98    13434.90    644.14 o 
 -20   2   4     4911.79     4908.05    323.98 o 
 -18   2   4    16455.54    16954.33    336.96 o 
 -16   2   4     2527.66     2860.52    117.69 o 
 -14   2   4     5410.51     5873.14    235.05 o 
 -12   2   4     1400.14     1419.95    110.38 o 
 -10   2   4       46.87       27.61     38.54 o 
  -8   2   4     6564.66     6730.93    201.56 o 
  -6   2   4      990.03      959.97     75.36 o 
  -4   2   4     2384.84     2242.12     87.13 o 
  -2   2   4    66616.63    71834.02    773.69 o 
   0   2   4     4052.50     4336.76    128.29 o 
   2   2   4     2137.86     1987.40    108.44 o 
   4   2   4     2670.42     2720.84    123.49 o 
   6   2   4     1641.60     1605.72     95.71 o 
   8   2   4    20864.12    22183.61    317.62 o 
  10   2   4     8764.53     8914.94    192.71 o 
  12   2   4    30532.97    31634.34    718.43 o 
  14   2   4    14261.38    14884.35    355.94 o 
  16   2   4     4804.23     4421.26    314.64 o 
  18   2   4      564.20      553.04     81.54 o 
  20   2   4     2187.99     2014.43    156.51 o 
  22   2   4     1377.27     1219.26    129.71 o 
  24   2   4     6276.76     6009.82    290.63 o 
  26   2   4      172.98      187.35     65.64 o 
  28   2   4    17867.21    15444.25    418.11 o 
  30   2   4     3078.45     2611.97    173.63 o 
  32   2   4      986.58      910.60    105.42 o 
  34   2   4        4.71      -22.52     37.78 o 
  36   2   4      106.04       62.07     41.50 o 
  38   2   4     1934.89     1794.39    248.62 o 
  40   2   4     2430.41     2769.38    328.48 o 
 -39   3   4      354.80      494.17    144.41 o 
 -37   3   4      548.24      482.29    346.25 o 
 -35   3   4      467.58      465.41    218.60 o 
 -33   3   4     4108.76     4134.00   1229.74 o 
 -31   3   4      478.63      388.25    166.21 o 
 -29   3   4      373.75      404.49     80.83 o 
 -27   3   4      325.86      488.10     88.39 o 
 -25   3   4      291.49      262.65     91.31 o 
 -23   3   4     4020.60     4124.83    462.00 o 
 -21   3   4      509.22      484.21    118.57 o 
 -19   3   4     8334.22     8180.35    491.55 o 
 -17   3   4    15881.70    16661.32    745.11 o 
 -15   3   4      906.15      838.07    101.21 o 
 -13   3   4      286.44      138.55     55.33 o 
 -11   3   4     1392.54     1415.57    131.61 o 
  -9   3   4     2112.38     2227.68    172.42 o 
  -7   3   4     6521.76     6851.63    294.31 o 
  -5   3   4     1085.90     1170.62    103.00 o 
  -3   3   4    11879.82    12138.62    329.51 o 
  -1   3   4     2831.00     2962.18    159.85 o 
   1   3   4      508.92      475.54     61.94 o 
   3   3   4      679.86      691.73     74.08 o 
   5   3   4     1395.12     1344.29    103.43 o 
   7   3   4     3664.48     3576.43    205.18 o 
   9   3   4     3213.84     3284.91    156.41 o 
  11   3   4      695.28      829.35     80.41 o 
  13   3   4    16139.75    16239.21    422.55 o 
  15   3   4     2164.50     2263.78    154.72 o 
  17   3   4      784.52      655.38    149.18 o 
  19   3   4      281.73      293.48     74.31 o 
  21   3   4      407.09      357.41     78.38 o 
  23   3   4     3808.69     3584.93    215.32 o 
  25   3   4      787.66      957.28     98.08 o 
  27   3   4     2049.76     2029.91    173.24 o 
  29   3   4     2934.45     2558.27    207.29 o 
  31   3   4      130.01      134.58     54.66 o 
  33   3   4        5.91      -45.01     75.78 o 
  35   3   4     1082.00      982.34    125.24 o 
 -30   4   4       12.56        1.08     78.50 o 
 -28   4   4       83.86      120.53     54.43 o 
 -26   4   4        3.21      -10.82     65.26 o 
 -24   4   4      906.94      871.10    172.03 o 
 -22   4   4     1970.17     1993.57    195.96 o 
 -20   4   4     2400.60     2540.55    229.70 o 
 -18   4   4       81.21      147.15     65.87 o 
 -16   4   4     1366.86     1390.78    163.12 o 
 -14   4   4       69.16        0.07     96.27 o 
 -12   4   4      272.80      272.57     62.32 o 
 -10   4   4       10.83      -45.41     39.83 o 
  -8   4   4     2238.90     2324.20    173.37 o 
  -6   4   4     1593.35     1678.53    148.04 o 
  -4   4   4      558.45      661.73    104.69 o 
  -2   4   4     2601.09     2864.75    276.90 o 
   0   4   4     1121.34     1193.22    140.50 o 
   2   4   4       59.90      206.63     62.13 o 
   4   4   4      768.07      861.69     95.10 o 
   6   4   4     1163.69     1071.98    101.12 o 
   8   4   4     1852.11     1815.62    150.41 o 
  10   4   4     3521.41     3340.12    303.09 o 
  12   4   4     1609.73     1468.55    160.48 o 
  14   4   4      793.25     1013.72    138.95 o 
  16   4   4      471.91      333.71     80.35 o 
  18   4   4      306.85      133.51    128.40 o 
  20   4   4       17.63       88.18     53.30 o 
  22   4   4     1281.02     1190.73    133.87 o 
  24   4   4      562.65      451.85     87.70 o 
  26   4   4      826.28      785.47    132.53 o 
 -13   5   4      528.21      641.09    133.18 o 
 -11   5   4      719.80      744.22    141.24 o 
  -9   5   4     1226.71     1189.46    172.79 o 
  -7   5   4     1517.03     1668.68    202.64 o 
  -5   5   4     4576.40     4923.24    333.16 o 
  -3   5   4      594.55     1105.29    167.62 o 
  -1   5   4      542.59      714.69    139.53 o 
   1   5   4      921.34      933.09    147.53 o 
   3   5   4       98.79      309.70    122.55 o 
   5   5   4     1175.00     1045.17    145.26 o 
   7   5   4      400.04      549.37    249.72 o 
   9   5   4     1462.58     1906.69    278.96 o 
 -47   1   5        2.45       89.19    130.17 o 
 -45   1   5     2435.10     2989.83    252.07 o 
 -43   1   5     5428.44     6184.02    294.83 o 
 -41   1   5     4728.17     5281.93    289.98 o 
 -39   1   5    12090.45    12787.44    543.77 o 
 -37   1   5     3851.37     4431.20    226.10 o 
 -35   1   5     1616.99     1658.32    149.21 o 
 -33   1   5     1402.17     1187.63    130.00 o 
 -31   1   5      243.05      181.84     48.00 o 
 -29   1   5    11000.21    11033.58    525.18 o 
 -27   1   5    10092.25    10462.16    398.94 o 
 -25   1   5    18462.29    18887.26    391.27 o 
 -23   1   5    34151.60    34750.22    684.75 o 
 -21   1   5     3462.40     3260.06    119.66 o 
 -19   1   5       80.26       60.03     17.79 o 
 -17   1   5      203.05      233.88     36.08 o 
 -15   1   5    12062.16    12478.39    188.21 o 
 -13   1   5    45445.73    47714.88    746.45 o 
 -11   1   5    24341.37    27072.22    913.94 o 
  -9   1   5    74375.82    79794.05   2504.14 o 
  -7   1   5    31107.92    32836.64    750.50 o 
  -5   1   5     1838.02     1621.89    111.62 o 
  -3   1   5     7077.77     7961.25    190.49 o 
  -1   1   5      137.53      178.47     18.68 o 
   1   1   5    19727.50    21268.62    263.56 o 
   3   1   5    18506.83    19752.53    371.42 o 
   5   1   5    21316.33    23353.15    308.32 o 
   7   1   5    56818.54    57568.34    607.38 o 
   9   1   5     8119.87     7918.36    194.77 o 
  11   1   5      187.44      257.28     27.24 o 
  13   1   5      111.33      115.46     25.46 o 
  15   1   5     4439.23     4143.42    185.28 o 
  17   1   5    24060.69    23050.94    823.93 o 
  19   1   5     9609.10     9220.46    410.76 o 
  21   1   5    20878.97    20107.64   1357.46 o 
  23   1   5    14968.22    14483.75   1114.48 o 
  25   1   5      984.53     1081.35    128.73 o 
  27   1   5     2019.66     1921.67    292.91 o 
  29   1   5       17.03        7.89     72.17 o 
  31   1   5     1445.41     1332.53    154.48 o 
  33   1   5     1510.48     1470.68    183.99 o 
  35   1   5     1810.02     2019.92    281.57 o 
  37   1   5     6750.99     7258.43    567.36 o 
  39   1   5     3040.32     3626.01    293.70 o 
  41   1   5      505.10      637.65    121.64 o 
 -44   2   5       36.49      -35.99     55.82 o 
 -42   2   5     1694.74     1793.99    195.37 o 
 -40   2   5      771.54      942.96    144.22 o 
 -38   2   5      240.75      349.04    150.89 o 
 -36   2   5     2070.25     2466.44    219.74 o 
 -34   2   5      125.97      197.19     55.76 o 
 -32   2   5      480.78      619.75    111.61 o 
 -30   2   5      819.79     1102.37    177.51 o 
 -28   2   5     1212.99     1165.09    110.79 o 
 -26   2   5     7481.17     8274.30    373.23 o 
 -24   2   5     1428.05     1599.41    121.04 o 
 -22   2   5      521.22      628.80     77.66 o 
 -20   2   5     8342.01     8407.15    265.15 o 
 -18   2   5      231.70      205.45     48.47 o 
 -16   2   5     2746.03     2873.41    171.60 o 
 -14   2   5      800.45     1001.64    103.72 o 
 -12   2   5    10333.81    10732.19    271.57 o 
 -10   2   5     7491.95     7954.28    230.75 o 
  -8   2   5       93.78      139.78     32.04 o 
  -6   2   5    10200.26    10470.05    290.22 o 
  -4   2   5     3495.23     3410.03    104.60 o 
  -2   2   5     8592.82     8857.39    182.92 o 
   0   2   5     8150.57     8982.43    191.84 o 
   2   2   5       48.38       73.54     38.44 o 
   4   2   5    11697.56    12350.71    281.95 o 
   6   2   5     2456.05     2517.48    102.88 o 
   8   2   5      183.87      152.61     32.99 o 
  10   2   5     7522.17     7912.37    188.07 o 
  12   2   5     1757.30     1795.96     88.91 o 
  14   2   5     1390.61     1442.78     78.73 o 
  16   2   5     1094.10     1156.87     57.06 o 
  18   2   5     2798.28     2857.61    184.37 o 
  20   2   5     6600.80     6313.63    286.45 o 
  22   2   5     1651.30     1598.13    149.42 o 
  24   2   5     3381.81     3107.53    219.08 o 
  26   2   5     5240.05     4438.29    271.71 o 
  28   2   5     2082.99     1743.77    154.06 o 
  30   2   5      105.88      129.09     46.10 o 
  32   2   5      114.29       68.19    102.75 o 
  34   2   5     3875.91     3471.75    218.44 o 
  36   2   5      665.70      773.73    134.54 o 
  38   2   5      369.13      272.91    156.52 o 
 -39   3   5     1200.57     1256.18    314.01 o 
 -37   3   5      843.35     1150.23    354.76 o 
 -35   3   5     3452.72     3644.32    580.62 o 
 -33   3   5      398.74      438.90    142.34 o 
 -31   3   5     1667.54     1897.37    249.30 o 
 -29   3   5       86.38      240.35    198.12 o 
 -27   3   5     7517.91     7562.58   1213.77 o 
 -25   3   5     7902.04     7943.18    817.69 o 
 -23   3   5     3207.44     3320.79    441.82 o 
 -21   3   5     9078.45     9095.19    737.24 o 
 -19   3   5      227.35      165.43     67.30 o 
 -17   3   5     2884.26     2849.96    286.88 o 
 -15   3   5     1690.86     1595.85    152.26 o 
 -13   3   5     3584.96     3941.81    232.94 o 
 -11   3   5    22565.24    23598.49    960.21 o 
  -9   3   5     5024.30     4832.18    257.49 o 
  -7   3   5      861.18     1055.12    103.41 o 
  -5   3   5     4292.07     4503.25    202.16 o 
  -3   3   5      686.85      689.83     80.59 o 
  -1   3   5     2888.83     2742.56    158.40 o 
   1   3   5       70.79       62.57     34.81 o 
   3   3   5     2482.12     2484.10    147.08 o 
   5   3   5    12020.12    12303.05    326.10 o 
   7   3   5      763.54      709.12     77.37 o 
   9   3   5    14494.44    15240.66    408.41 o 
  11   3   5     1275.32     1263.78    102.90 o 
  13   3   5     1699.30     1639.15    137.37 o 
  15   3   5       22.43       23.13     45.74 o 
  17   3   5     1210.16     1212.31    329.82 o 
  19   3   5    14278.63    14336.35    471.06 o 
  21   3   5     5165.50     5243.16    275.96 o 
  23   3   5     1732.25     1865.85    168.38 o 
  25   3   5     2270.16     2527.89    270.02 o 
  27   3   5       82.48      210.45     62.85 o 
  29   3   5      113.87       96.32     93.94 o 
  31   3   5      987.57      932.85    119.66 o 
  33   3   5      304.93      256.70     63.99 o 
 -30   4   5      410.03      558.77    146.60 o 
 -28   4   5      605.16      710.88    145.55 o 
 -26   4   5      868.00      976.98    143.49 o 
 -24   4   5      702.57      688.01    129.86 o 
 -22   4   5     2160.06     2247.87    216.42 o 
 -20   4   5       57.55      169.77     70.25 o 
 -18   4   5      334.88      458.08    185.17 o 
 -16   4   5      260.30      219.49     91.19 o 
 -14   4   5      476.20      428.74    125.36 o 
 -12   4   5     1925.81     2196.12    195.34 o 
 -10   4   5     4751.38     4844.96    294.09 o 
  -8   4   5     7513.88     7740.97    371.83 o 
  -6   4   5     4645.91     4920.53    293.63 o 
  -4   4   5      274.22      298.44    142.93 o 
  -2   4   5     1138.84     1306.40    176.90 o 
   0   4   5      842.54      865.58    114.41 o 
   2   4   5     1943.42     1941.68    148.47 o 
   4   4   5     2948.04     3139.67    188.95 o 
   6   4   5     3913.23     4185.21    215.02 o 
   8   4   5     3382.50     3386.25    504.07 o 
  10   4   5      324.70      369.75     99.37 o 
  12   4   5       23.65       15.98     63.50 o 
  14   4   5       18.12      118.98     57.58 o 
  16   4   5      481.22      646.56    115.99 o 
  18   4   5      278.02      319.70     87.24 o 
  20   4   5     2486.66     2546.10    229.72 o 
  22   4   5     2787.61     2579.28    197.72 o 
  24   4   5     2572.81     2504.02    204.37 o 
  -9   5   5      337.06      295.24     91.72 o 
  -7   5   5      258.96      382.48    109.14 o 
  -5   5   5      847.85      862.71    142.22 o 
  -3   5   5        0.64       60.51    127.22 o 
  -1   5   5      223.14      228.19     69.72 o 
   1   5   5       86.80       -9.12     85.51 o 
   3   5   5      863.99     1042.24    203.60 o 
   5   5   5      429.01      471.77    146.72 o 
 -46   0   6     1952.01     2287.00    406.82 o 
 -44   0   6     3596.81     3939.50    494.61 o 
 -42   0   6     6088.47     6949.75   1152.45 o 
 -40   0   6     3754.14     4064.50    733.71 o 
 -38   0   6     1486.92     1719.62    281.48 o 
 -36   0   6     1105.03     1101.86    130.28 o 
 -34   0   6      305.71      408.98    108.00 o 
 -32   0   6    26807.72    26886.11    653.21 o 
 -30   0   6     2324.94     2348.23    166.29 o 
 -28   0   6    22024.95    20724.15    494.47 o 
 -26   0   6    15231.26    14646.19    398.01 o 
 -24   0   6     5236.58     4962.45    270.65 o 
 -22   0   6     1936.76     1964.07    130.66 o 
 -20   0   6     3501.56     3457.74    164.31 o 
 -18   0   6    12119.03    10815.15    426.76 o 
 -16   0   6    23543.61    22935.75    544.23 o 
 -14   0   6     6448.70     6077.22    253.20 o 
 -12   0   6    68419.06    64431.99    969.59 o 
 -10   0   6    23186.25    23884.49    453.28 o 
  -8   0   6     3561.59     3706.61    133.89 o 
  -6   0   6     6206.82     6475.12    265.36 o 
  -4   0   6     1505.16     1718.53    123.49 o 
  -2   0   6    90459.57    92703.98   1657.78 o 
   0   0   6    27944.15    29830.73    569.39 o 
   2   0   6    66794.05    69992.16   1591.85 o 
   4   0   6    75543.60    93686.96   1774.18 o 
   6   0   6    18580.22    23470.77    723.14 o 
   8   0   6      816.00     1073.10    137.83 o 
  10   0   6      773.52     1045.49    144.65 o 
  12   0   6     3124.96     3521.25    256.85 o 
  14   0   6    52922.32    55411.94   1208.19 o 
  16   0   6     7429.62     7944.66    388.41 o 
  18   0   6    45509.15    43655.52   1050.89 o 
  20   0   6     6404.52     5732.50    339.20 o 
  22   0   6     2847.57     2523.55    194.17 o 
  24   0   6     1496.75     1245.64    137.50 o 
  26   0   6      951.62      878.83    118.71 o 
  28   0   6    11794.81    11405.19    439.90 o 
  30   0   6    10924.45    10304.71    428.64 o 
  32   0   6     7138.74     7261.49    661.26 o 
  34   0   6    12873.08    12971.60    901.95 o 
  36   0   6      457.11      424.50    190.98 o 
  38   0   6     2532.18     2335.44    403.25 o 
  40   0   6     1148.42     1411.14    319.03 o 
  42   0   6       26.83       15.61    107.17 o 
 -45   1   6       11.13      132.13     92.61 o 
 -43   1   6     1151.79     1215.29    152.70 o 
 -41   1   6      901.24     1007.70    161.59 o 
 -39   1   6     2028.37     2248.79    208.20 o 
 -37   1   6     1748.55     1633.87    131.54 o 
 -35   1   6        5.91       57.92     39.02 o 
 -33   1   6      107.20       75.53     45.02 o 
 -31   1   6       11.59       46.41     35.73 o 
 -29   1   6     4491.49     4657.14    193.55 o 
 -27   1   6     1464.38     1426.69     93.62 o 
 -25   1   6       56.46       68.95     30.78 o 
 -23   1   6     1320.73     1300.10     96.69 o 
 -21   1   6     2889.24     2837.50    126.97 o 
 -19   1   6     1152.45     1260.18     80.89 o 
 -17   1   6     3726.27     3871.45    115.76 o 
 -15   1   6      589.92      564.49     42.68 o 
 -13   1   6    13061.73    13710.79    289.80 o 
 -11   1   6     2747.34     2905.82    140.26 o 
  -9   1   6     3794.23     3933.23    164.60 o 
  -7   1   6     1918.03     2203.78    107.16 o 
  -5   1   6    17226.26    19457.71    333.71 o 
  -3   1   6     3641.53     4062.22    144.66 o 
  -1   1   6      271.68      241.98     27.87 o 
   1   1   6     4090.51     4748.65    134.10 o 
   3   1   6     2400.72     2451.74     95.62 o 
   5   1   6     2680.57     2804.73    119.83 o 
   7   1   6     5864.72     6168.81    230.45 o 
   9   1   6     9627.05    10902.70    217.14 o 
  11   1   6     5944.55     6674.91    232.85 o 
  13   1   6       17.73       30.30     20.09 o 
  15   1   6     1204.09     1230.52     78.23 o 
  17   1   6     1326.54     1426.99    196.20 o 
  19   1   6      328.41      318.07     52.94 o 
  21   1   6      383.99      347.09     52.36 o 
  23   1   6     2381.14     2343.92    242.05 o 
  25   1   6     4961.21     4974.33    707.95 o 
  27   1   6     1270.09     1304.95    240.51 o 
  29   1   6      649.42      846.52    166.07 o 
  31   1   6      412.51      477.83    117.40 o 
  33   1   6     3132.62     3087.81    348.66 o 
  35   1   6      295.89      253.73    113.76 o 
  37   1   6      840.81      954.52    173.67 o 
  39   1   6      389.01      369.84    103.14 o 
  41   1   6       55.43      185.43     92.04 o 
 -42   2   6     1545.25     1690.86    234.77 o 
 -40   2   6      244.95      269.58    122.16 o 
 -38   2   6      176.46      322.88    121.14 o 
 -36   2   6       35.08      114.57     79.42 o 
 -34   2   6     5747.70     5752.95    924.07 o 
 -32   2   6     1762.22     2067.22    338.79 o 
 -30   2   6     7144.47     7704.47   1035.07 o 
 -28   2   6     3461.80     3554.38    235.88 o 
 -26   2   6     8013.90     8654.78    504.08 o 
 -24   2   6     7142.38     7487.11    387.28 o 
 -22   2   6     9045.81     9135.65    495.99 o 
 -20   2   6     8068.42     8539.10    532.17 o 
 -18   2   6     5234.57     5673.43    309.79 o 
 -16   2   6     8953.78     9599.77    504.18 o 
 -14   2   6    26260.68    26458.19    366.16 o 
 -12   2   6     8931.77     8555.83    288.36 o 
 -10   2   6    13375.90    14036.70    321.16 o 
  -8   2   6      159.34      161.09     40.75 o 
  -6   2   6      942.14      872.11     79.07 o 
  -4   2   6    21468.02    22630.58    454.02 o 
  -2   2   6    20415.79    21549.70    400.43 o 
   0   2   6    24232.99    25618.47    720.57 o 
   2   2   6     6510.38     6357.58    209.03 o 
   4   2   6    11162.44    11634.82    309.90 o 
   6   2   6     9806.38    10705.12    221.72 o 
   8   2   6     7963.14     8399.85    199.18 o 
  10   2   6      199.08      242.07     38.26 o 
  12   2   6    11506.75    12396.93    251.21 o 
  14   2   6     2116.06     2304.94     91.71 o 
  16   2   6    21889.98    23528.51    817.59 o 
  18   2   6     4700.19     4751.49    280.65 o 
  20   2   6    13870.84    13196.66    695.45 o 
  22   2   6     1093.50      886.45    122.78 o 
  24   2   6      673.91      367.48    136.38 o 
  26   2   6     1751.06     1324.61    150.67 o 
  28   2   6    10511.05     8460.29    401.41 o 
  30   2   6    10290.83     8462.47    408.18 o 
  32   2   6     3965.47     3632.72    349.25 o 
  34   2   6     1724.68     1488.94    190.20 o 
  36   2   6     3494.27     3606.37    636.70 o 
  38   2   6        6.29      -16.64    164.19 o 
 -37   3   6      131.89      221.28    126.11 o 
 -35   3   6     3667.48     4181.24    963.87 o 
 -33   3   6      962.23     1172.01    215.28 o 
 -31   3   6     3196.62     3787.86    361.12 o 
 -29   3   6     2709.51     3049.23    834.23 o 
 -27   3   6     1040.86     1137.60    186.03 o 
 -25   3   6     1096.27     1035.42    183.50 o 
 -23   3   6      183.13      265.52    431.13 o 
 -21   3   6       79.93      148.19    105.26 o 
 -19   3   6     6027.55     6635.16    331.04 o 
 -17   3   6      904.22      984.68    123.83 o 
 -15   3   6     3112.63     3438.22    226.24 o 
 -13   3   6      385.45      438.39     78.94 o 
 -11   3   6      953.51     1001.42    125.94 o 
  -9   3   6      945.58      989.40    101.03 o 
  -7   3   6     2558.41     2541.54    158.42 o 
  -5   3   6     2694.64     2963.55    168.94 o 
  -3   3   6     5210.80     5395.91    223.91 o 
  -1   3   6     1491.26     1586.26    125.47 o 
   1   3   6     8074.87     8268.21    278.88 o 
   3   3   6     1382.70     1421.90    115.07 o 
   5   3   6     4067.92     4195.49    194.62 o 
   7   3   6      706.37      716.65     80.77 o 
   9   3   6      691.82      791.97     88.08 o 
  11   3   6     3873.63     4122.38    222.39 o 
  13   3   6     2802.53     2879.14    191.04 o 
  15   3   6     2641.03     2715.80    186.32 o 
  17   3   6      761.40     1048.13    125.52 o 
  19   3   6      348.07      567.09     97.22 o 
  21   3   6      602.21      883.91    128.37 o 
  23   3   6      391.40      669.50    115.73 o 
  25   3   6      119.97      223.98     89.26 o 
  27   3   6     2822.82     2830.04    330.59 o 
  29   3   6      138.72      123.43    118.94 o 
  31   3   6     1592.58     1577.36    215.13 o 
 -28   4   6     1956.98     2164.45    222.10 o 
 -26   4   6       88.76      186.20    130.57 o 
 -24   4   6     2033.59     2536.47    317.97 o 
 -22   4   6        0.38       93.35    143.46 o 
 -20   4   6      875.13     1141.64    198.85 o 
 -18   4   6       23.91      184.82    158.21 o 
 -16   4   6     1206.29     1394.98    222.98 o 
 -14   4   6     5602.87     6108.80    440.03 o 
 -12   4   6     1352.38     1511.31    189.76 o 
 -10   4   6      543.51      652.51    117.42 o 
  -8   4   6      367.86      575.24    106.82 o 
  -6   4   6      984.27     1263.45    156.55 o 
  -4   4   6       35.29       45.69     46.95 o 
  -2   4   6     1469.70     1391.22    132.94 o 
   0   4   6     3408.30     3524.40    209.56 o 
   2   4   6     3954.22     4160.22    222.48 o 
   4   4   6      412.56      445.93     76.82 o 
   6   4   6     1607.83     1714.68    163.29 o 
   8   4   6      433.06      492.22    132.09 o 
  10   4   6     1563.22     1844.37    215.90 o 
  12   4   6       19.94      172.90     81.19 o 
  14   4   6      357.23      272.61    147.24 o 
  16   4   6     3729.38     4089.73    343.12 o 
  18   4   6     2340.62     2466.31    280.14 o 
  20   4   6      270.57      232.75    112.97 o 
  22   4   6      840.58      862.27    149.12 o 
 -45   1   7     1140.77     1573.68    252.68 o 
 -43   1   7       26.37       16.92     91.69 o 
 -41   1   7      404.99      413.04    120.70 o 
 -39   1   7     1805.74     1894.54    166.68 o 
 -37   1   7     5805.15     6196.72    446.08 o 
 -35   1   7     8938.89     8895.85    639.95 o 
 -33   1   7     5860.84     5748.82    369.00 o 
 -31   1   7     4095.11     4177.86    338.14 o 
 -29   1   7       68.86       69.38     56.85 o 
 -27   1   7     3309.89     3448.39    224.14 o 
 -25   1   7     2164.29     2064.14    119.95 o 
 -23   1   7     3515.54     3646.15    233.26 o 
 -21   1   7    26710.95    27262.02    833.75 o 
 -19   1   7     8276.00     8373.19    247.93 o 
 -17   1   7     9107.98     9031.47    262.89 o 
 -15   1   7    14203.73    14358.15    680.97 o 
 -13   1   7      120.73      107.88     29.76 o 
 -11   1   7      272.89      227.78     48.42 o 
  -9   1   7      312.71      266.86     48.72 o 
  -7   1   7     8321.20     8606.11    227.62 o 
  -5   1   7    16837.21    16936.02    326.25 o 
  -3   1   7    13274.44    14637.10    300.64 o 
  -1   1   7    24777.42    26544.78    338.15 o 
   1   1   7     3967.47     4147.83    130.72 o 
   3   1   7     1178.37     1303.00     98.15 o 
   5   1   7     1494.30     1389.62     82.23 o 
   7   1   7     1851.71     2038.47    114.94 o 
   9   1   7    25184.95    27320.03    605.12 o 
  11   1   7    15748.50    16790.95    377.11 o 
  13   1   7    10446.21    11458.79    503.18 o 
  15   1   7    20473.95    22963.91   1795.85 o 
  17   1   7     1947.05     2144.55    154.03 o 
  19   1   7        9.20       42.01     34.97 o 
  21   1   7       64.24      122.45     41.18 o 
  23   1   7     1853.75     1884.00    157.48 o 
  25   1   7     7181.43     7846.30   1212.62 o 
  27   1   7     4744.83     5270.58    881.34 o 
  29   1   7     9061.10     9190.18   1832.41 o 
  31   1   7     4114.10     4524.18    899.37 o 
  33   1   7      115.29      240.47     81.76 o 
  35   1   7       24.27       49.91     44.60 o 
  37   1   7      466.99      519.72    146.57 o 
  39   1   7     2605.45     2747.11    331.24 o 
 -42   2   7      236.19      255.08     82.79 o 
 -40   2   7      143.80      194.60     85.90 o 
 -38   2   7      527.08      619.34    158.47 o 
 -36   2   7      124.38       34.78     72.55 o 
 -34   2   7      710.67      665.67    158.99 o 
 -32   2   7     3135.90     3127.64    679.59 o 
 -30   2   7      207.43      152.00     83.94 o 
 -28   2   7     1262.13     1220.86    143.15 o 
 -26   2   7       29.88       91.25     62.23 o 
 -24   2   7     2410.69     2744.86    203.31 o 
 -22   2   7      105.15      238.00     65.35 o 
 -20   2   7     4969.19     4732.42    258.15 o 
 -18   2   7    15562.25    15375.80    926.38 o 
 -16   2   7     1599.97     1580.08    113.49 o 
 -14   2   7       12.15       74.34     46.26 o 
 -12   2   7     3961.69     4095.48    256.41 o 
 -10   2   7     1520.59     1528.77    105.77 o 
  -8   2   7     2974.58     3281.03    156.68 o 
  -6   2   7     2319.59     2279.72    131.94 o 
  -4   2   7     4532.83     4597.92    185.99 o 
  -2   2   7     8160.54     8326.34    248.75 o 
   0   2   7       50.05       44.56     33.08 o 
   2   2   7       65.24       91.70     34.80 o 
   4   2   7      427.00      444.44     62.15 o 
   6   2   7     9738.35    10287.35    223.73 o 
   8   2   7       28.03       67.62     31.30 o 
  10   2   7      650.00      835.93     68.06 o 
  12   2   7    12552.95    13260.42    274.61 o 
  14   2   7     1846.73     2067.74    109.23 o 
  16   2   7      192.70      258.77     68.37 o 
  18   2   7     3048.79     3124.16    213.61 o 
  20   2   7      474.78      382.48     79.50 o 
  22   2   7      935.70      757.19    121.90 o 
  24   2   7       82.29       -4.50     63.87 o 
  26   2   7     2113.85     1588.33    168.40 o 
  28   2   7      924.33      524.65     84.90 o 
  30   2   7      846.65      640.67    112.80 o 
  32   2   7      148.52       65.80    133.89 o 
  34   2   7      101.08      146.17     74.61 o 
  36   2   7     1008.34     1120.05    315.63 o 
 -37   3   7      273.01      198.90    262.37 o 
 -35   3   7     1495.01     1945.08    581.01 o 
 -33   3   7     3244.77     3743.05    825.40 o 
 -31   3   7       48.56       40.97    326.51 o 
 -29   3   7       13.89       53.21    118.84 o 
 -27   3   7        4.31      -22.99     74.89 o 
 -25   3   7       85.58      310.51    117.39 o 
 -23   3   7     5430.20     5505.91    554.20 o 
 -21   3   7      864.23     1058.41    139.35 o 
 -19   3   7     3076.69     3285.59    234.12 o 
 -17   3   7     6820.83     7183.54    379.99 o 
 -15   3   7     1845.93     1694.63    168.35 o 
 -13   3   7     1758.81     1602.14    157.74 o 
 -11   3   7      179.98      271.82     61.27 o 
  -9   3   7     6471.70     6377.10    255.45 o 
  -7   3   7     1356.43     1453.19    124.20 o 
  -5   3   7     1790.17     1970.87    171.41 o 
  -3   3   7    22161.32    21790.16    477.87 o 
  -1   3   7      400.83      586.07     82.55 o 
   1   3   7      147.98      223.65     57.64 o 
   3   3   7      236.40      320.19     65.18 o 
   5   3   7      977.98     1038.82    104.83 o 
   7   3   7     5193.56     5300.67    226.23 o 
   9   3   7     2159.09     2152.08    168.45 o 
  11   3   7     2433.70     2646.32    193.36 o 
  13   3   7     3427.86     3533.24    222.76 o 
  15   3   7     1117.70     1244.50    135.41 o 
  17   3   7     1858.13     2049.45    170.57 o 
  19   3   7      311.90      505.31    116.90 o 
  21   3   7      476.88      723.89    130.57 o 
  23   3   7      560.24      768.46    157.18 o 
  25   3   7       77.71      134.12    154.80 o 
  27   3   7     7680.38     7825.54    476.99 o 
  29   3   7     1742.83     1690.68    197.81 o 
 -26   4   7      230.71      311.26    145.55 o 
 -24   4   7     1013.49     1077.50    218.78 o 
 -22   4   7     2369.63     2518.80    492.05 o 
 -20   4   7     3821.36     4127.16    636.04 o 
 -18   4   7     3789.93     4499.98    403.19 o 
 -16   4   7     1406.34     1669.85    278.09 o 
 -14   4   7     1320.03     1525.34    183.95 o 
 -12   4   7      512.73      498.16    111.47 o 
 -10   4   7      313.48      276.04    102.75 o 
  -8   4   7      341.63      337.75     83.21 o 
  -6   4   7     1636.39     1744.73    200.15 o 
  -4   4   7     3294.43     3434.08    213.12 o 
  -2   4   7     1288.44     1271.61    135.79 o 
   0   4   7     2580.07     2650.83    186.17 o 
   2   4   7      807.07      820.46    109.48 o 
   4   4   7       95.99      126.64     68.03 o 
   6   4   7       40.31      173.26    114.44 o 
   8   4   7     2807.22     2853.41    279.21 o 
  10   4   7     2882.78     3142.75    300.77 o 
  12   4   7     4330.28     4901.21    368.45 o 
  14   4   7     3765.85     3836.21    335.65 o 
  16   4   7     2239.20     2569.94    285.00 o 
  18   4   7       67.42      -13.42    153.61 o 
  20   4   7      266.83      301.47    112.94 o 
 -44   0   8     3078.32     3389.36    325.97 o 
 -42   0   8      687.01      518.45    133.24 o 
 -40   0   8    14785.87    15750.55   1176.69 o 
 -38   0   8     1679.41     1879.73    240.46 o 
 -36   0   8     7706.56     7491.85    390.05 o 
 -34   0   8     9565.99     9102.19    363.85 o 
 -32   0   8     3132.21     3170.77    208.33 o 
 -30   0   8     9858.94     9825.64    348.39 o 
 -28   0   8     7649.70     7387.15    386.32 o 
 -26   0   8    13814.44    13000.80    931.50 o 
 -24   0   8    31648.46    29654.03    776.16 o 
 -22   0   8     8812.23     8567.79    390.49 o 
 -20   0   8     9067.55     8617.17    378.04 o 
 -18   0   8     1355.15     1313.94     83.10 o 
 -16   0   8     1417.15     1399.31     93.75 o 
 -14   0   8    48182.36    47491.47    930.80 o 
 -12   0   8     5034.34     5122.09    238.30 o 
 -10   0   8    72154.67    72621.80   1026.15 o 
  -8   0   8    15818.68    15196.26    455.35 o 
  -6   0   8      640.13      534.94     79.01 o 
  -4   0   8    28843.69    29616.84    648.86 o 
  -2   0   8     7108.30     7390.49    300.71 o 
   0   0   8    10701.45    11272.02    308.86 o 
   2   0   8    11961.44    13401.86    604.48 o 
   4   0   8     5063.17     5901.22    398.23 o 
   6   0   8    52404.42    62925.63   1497.83 o 
   8   0   8     2302.24     2692.25    261.44 o 
  10   0   8    17072.94    18986.15    727.47 o 
  12   0   8     3999.05     4136.07    327.84 o 
  14   0   8       46.83        7.17     45.06 o 
  16   0   8    14751.73    15058.50    633.27 o 
  18   0   8     5919.45     5442.90    368.96 o 
  20   0   8    21179.15    19447.16    733.75 o 
  22   0   8    21596.38    19833.41    754.17 o 
  24   0   8      276.55      409.99    124.98 o 
  26   0   8     9128.62     8919.52    406.09 o 
  28   0   8      906.04      805.37    130.59 o 
  30   0   8      185.17      135.71    119.19 o 
  32   0   8     5249.70     4627.91    535.13 o 
  34   0   8      206.91      512.10    239.57 o 
  36   0   8     9223.45     9948.94    808.05 o 
  38   0   8      888.93     1051.17    291.76 o 
 -43   1   8      561.78      481.46    242.47 o 
 -41   1   8     1550.83     1465.74    185.17 o 
 -39   1   8      248.75      269.48     78.92 o 
 -37   1   8      210.54       70.84    124.58 o 
 -35   1   8     1215.50     1200.52    302.67 o 
 -33   1   8     1313.22     1073.03    268.86 o 
 -31   1   8      513.64      453.25    123.72 o 
 -29   1   8     1067.18     1006.11    109.65 o 
 -27   1   8     1591.92     1466.84    144.86 o 
 -25   1   8       32.90       40.34     33.70 o 
 -23   1   8     6955.00     6807.99    361.86 o 
 -21   1   8    12606.20    13280.50    611.21 o 
 -19   1   8      103.07      104.49     30.35 o 
 -17   1   8       44.57      106.97     31.84 o 
 -15   1   8     2990.85     3068.51    141.89 o 
 -13   1   8     2633.80     2893.89    139.06 o 
 -11   1   8     1300.97     1351.08     98.55 o 
  -9   1   8       63.67       92.81     32.32 o 
  -7   1   8      193.51      207.24     42.62 o 
  -5   1   8    15457.03    16114.44    372.32 o 
  -3   1   8      905.58      818.88     50.88 o 
  -1   1   8     4260.50     4325.28    136.24 o 
   1   1   8     2334.87     2377.95    115.89 o 
   3   1   8     4562.58     4574.75    202.94 o 
   5   1   8     2626.49     2720.17    123.09 o 
   7   1   8     2159.51     2255.12    117.81 o 
   9   1   8     2962.94     3408.78    130.08 o 
  11   1   8     2881.11     3122.06    166.12 o 
  13   1   8     4176.16     4375.69    196.03 o 
  15   1   8     2360.83     2609.48    152.85 o 
  17   1   8     2788.46     3069.46    404.87 o 
  19   1   8       64.69       73.45     65.53 o 
  21   1   8      616.52      713.71     92.55 o 
  23   1   8      228.86      305.74    187.70 o 
  25   1   8     2210.34     2712.87    679.14 o 
  27   1   8       38.59      270.51    113.09 o 
  29   1   8     1211.20     1232.23    206.87 o 
  31   1   8        5.07      118.33     65.00 o 
  33   1   8      908.81     1254.47    213.11 o 
  35   1   8        4.32      163.48     98.15 o 
  37   1   8      451.19      729.36    152.06 o 
 -40   2   8     3966.95     4461.69   1051.73 o 
 -38   2   8     5901.15     6182.10   1517.19 o 
 -36   2   8     2316.53     2461.07    817.11 o 
 -34   2   8     2384.24     2539.02    548.52 o 
 -32   2   8      414.15      672.73    145.68 o 
 -30   2   8      207.09      171.52    107.72 o 
 -28   2   8     5290.85     5301.50    307.47 o 
 -26   2   8     7645.69     7570.24    609.98 o 
 -24   2   8    11734.01    11625.34    725.95 o 
 -22   2   8     9274.72     9391.45    514.50 o 
 -20   2   8      115.00      134.72     47.77 o 
 -18   2   8     1187.52     1093.95     96.13 o 
 -16   2   8      736.75      793.67     80.35 o 
 -14   2   8      615.77      640.58     69.98 o 
 -12   2   8    17330.83    17520.31    617.01 o 
 -10   2   8    12023.88    11946.35    461.76 o 
  -8   2   8    19584.34    19915.54    854.74 o 
  -6   2   8    10761.79    10968.19    425.95 o 
  -4   2   8     5267.96     5253.41    205.65 o 
  -2   2   8      233.55      245.69     47.64 o 
   0   2   8      231.44      274.04     74.70 o 
   2   2   8     3574.92     3522.46    168.67 o 
   4   2   8    20111.87    21381.94    394.19 o 
   6   2   8    10345.86    10794.03    237.27 o 
   8   2   8    28928.30    30621.11    611.98 o 
  10   2   8      114.73      227.07     42.90 o 
  12   2   8      126.81      132.06     38.47 o 
  14   2   8      182.71      237.24     36.85 o 
  16   2   8     1587.01     1548.68    155.08 o 
  18   2   8     8448.89     8812.75    559.24 o 
  20   2   8     6770.85     6349.69    336.83 o 
  22   2   8     4636.51     4203.12    288.38 o 
  24   2   8     5069.66     3810.45    492.13 o 
  26   2   8      286.44      130.52     79.36 o 
  28   2   8      564.83      444.54    126.13 o 
  30   2   8      236.48      112.26     85.93 o 
  32   2   8       94.90      118.51     67.18 o 
  34   2   8     2911.19     3178.13    525.81 o 
 -35   3   8       14.88       32.04    426.14 o 
 -33   3   8       81.52      156.37    139.66 o 
 -31   3   8       89.51      238.80     84.01 o 
 -29   3   8       15.60      136.21     90.08 o 
 -27   3   8     2555.83     3176.68    464.48 o 
 -25   3   8      403.68      599.56    167.12 o 
 -23   3   8     2804.50     2930.93    240.44 o 
 -21   3   8     1296.20     1250.17    158.97 o 
 -19   3   8      508.66      705.39    124.89 o 
 -17   3   8       37.48      126.53     60.30 o 
 -15   3   8      164.60      209.66    126.31 o 
 -13   3   8     3105.77     3138.08    186.38 o 
 -11   3   8     4859.02     4816.39    231.93 o 
  -9   3   8     2327.83     2333.90    161.12 o 
  -7   3   8     9446.10     9459.09    318.09 o 
  -5   3   8      104.16      298.90     66.29 o 
  -3   3   8       95.52       40.71     52.45 o 
  -1   3   8      192.03      109.80     53.00 o 
   1   3   8      185.07      111.40     52.00 o 
   3   3   8     3951.18     4146.30    208.45 o 
   5   3   8     1264.24     1490.42    125.16 o 
   7   3   8     2294.44     2696.25    165.98 o 
   9   3   8     2707.69     3082.08    211.88 o 
  11   3   8      338.36      469.35    100.50 o 
  13   3   8      287.31      326.38     87.72 o 
  15   3   8      284.02      499.95    104.20 o 
  17   3   8       14.62      176.84    165.72 o 
  19   3   8     4587.21     5056.26   1030.33 o 
  21   3   8      879.77     1020.19    197.49 o 
  23   3   8     5766.09     6168.19    629.57 o 
  25   3   8     1205.81     1314.90    225.47 o 
  27   3   8       39.29      333.05    118.77 o 
 -24   4   8      166.61      363.96    211.76 o 
 -22   4   8     2013.03     2523.04    312.74 o 
 -20   4   8     1200.82     1485.48    250.87 o 
 -18   4   8      291.03      661.83    185.66 o 
 -16   4   8       72.96      360.10    139.44 o 
 -14   4   8      498.80      337.05    107.10 o 
 -12   4   8     3948.58     4368.56    308.01 o 
 -10   4   8     1801.45     2027.48    213.49 o 
  -8   4   8       59.21      159.26     77.59 o 
  -6   4   8     5818.72     5882.80    286.03 o 
  -4   4   8      835.21      924.29    121.31 o 
  -2   4   8      492.37      458.00     83.54 o 
   0   4   8       56.06      139.18     60.36 o 
   2   4   8     1635.88     1824.30    183.03 o 
   4   4   8     2426.23     2502.47    212.69 o 
   6   4   8      635.95      770.53    124.94 o 
   8   4   8     1389.81     1210.68    197.58 o 
  10   4   8     1833.02     1847.73    251.98 o 
  12   4   8      166.58      316.99    112.16 o 
  14   4   8       12.59      -41.69     61.44 o 
  16   4   8      392.10      520.49    131.82 o 
 -41   1   9     1610.40     1863.83    220.02 o 
 -39   1   9       23.72       87.39    141.93 o 
 -37   1   9      248.76       32.54    148.62 o 
 -35   1   9      123.14       49.01     65.55 o 
 -33   1   9     4059.94     3482.31    376.98 o 
 -31   1   9     1788.78     1552.11    229.22 o 
 -29   1   9     9927.91     9379.76    907.47 o 
 -27   1   9    11129.47    10823.53    532.96 o 
 -25   1   9     8880.75     8684.30    520.42 o 
 -23   1   9     6888.96     6887.79    346.86 o 
 -21   1   9       55.04       47.88     35.85 o 
 -19   1   9     4165.57     4191.56    244.34 o 
 -17   1   9     5976.36     5887.73    276.90 o 
 -15   1   9     9113.79    10183.79    753.93 o 
 -13   1   9    25062.89    25573.10   1004.06 o 
 -11   1   9    16556.82    17502.86    684.57 o 
  -9   1   9     2484.63     2446.61    134.90 o 
  -7   1   9      215.71      141.27     47.77 o 
  -5   1   9      252.87      288.10     51.13 o 
  -3   1   9    15106.40    15170.69    339.73 o 
  -1   1   9     8256.01     7971.56    218.20 o 
   1   1   9    12967.62    13212.04    317.89 o 
   3   1   9    24507.04    25456.44    461.58 o 
   5   1   9    10439.39    10739.83    299.26 o 
   7   1   9    13842.21    15030.44    361.79 o 
   9   1   9     1103.37     1448.17    117.12 o 
  11   1   9     2617.26     3043.39    173.06 o 
  13   1   9     3620.53     4470.08    271.35 o 
  15   1   9     5724.20     6109.95    275.31 o 
  17   1   9    17806.37    17561.78   1045.50 o 
  19   1   9    11901.54    11412.85    665.70 o 
  21   1   9     5405.77     5813.59    719.84 o 
  23   1   9     1108.77     1277.98    180.10 o 
  25   1   9       70.44      244.14    138.02 o 
  27   1   9     3284.25     3868.89    695.48 o 
  29   1   9     6132.39     6344.60   1142.13 o 
  31   1   9     4036.92     4689.06   1006.93 o 
  33   1   9     5413.88     6534.67   1111.75 o 
 -38   2   9      106.54       51.78    130.95 o 
 -36   2   9      754.06      802.41    308.45 o 
 -34   2   9      160.90        1.60    244.24 o 
 -32   2   9     1947.68     1964.40    436.78 o 
 -30   2   9     2728.52     2684.35    233.67 o 
 -28   2   9      878.89      821.79    121.79 o 
 -26   2   9      228.60      197.78     97.10 o 
 -24   2   9     1672.38     1513.67    161.98 o 
 -22   2   9     1030.45     1137.47    135.45 o 
 -20   2   9      603.31      620.22    101.51 o 
 -18   2   9       53.16       37.25     34.85 o 
 -16   2   9      967.70     1015.70     96.68 o 
 -14   2   9      850.33      828.59     82.48 o 
 -12   2   9      114.91      102.73     34.89 o 
 -10   2   9     6229.71     5985.78    365.84 o 
  -8   2   9      552.54      534.96     71.23 o 
  -6   2   9     2048.01     2006.57    133.07 o 
  -4   2   9      762.64      804.50     87.56 o 
  -2   2   9     2675.00     2667.98    152.66 o 
   0   2   9     4827.84     5170.92    292.60 o 
   2   2   9     1777.21     1903.46    127.93 o 
   4   2   9     2350.51     2518.12    149.61 o 
   6   2   9     4241.84     4294.46    213.87 o 
   8   2   9       57.07      144.96     46.94 o 
  10   2   9      289.94      338.97     57.18 o 
  12   2   9      993.01      884.14     92.82 o 
  14   2   9     1956.03     2119.60    296.91 o 
  16   2   9      387.35      399.46    103.89 o 
  18   2   9      354.54      402.95     87.07 o 
  20   2   9     1169.25      990.68    271.98 o 
  22   2   9      915.27      659.85    188.39 o 
  24   2   9     1124.92      516.87    165.72 o 
  26   2   9       93.11      -68.19     88.35 o 
  28   2   9      202.21      152.39    181.07 o 
  30   2   9      867.21      689.61    190.54 o 
 -33   3   9      173.07      192.81    126.65 o 
 -31   3   9     3748.04     3724.71    378.37 o 
 -29   3   9     2380.39     2544.59    311.49 o 
 -27   3   9     1449.74     1575.62    256.93 o 
 -25   3   9     3434.78     3748.81    707.09 o 
 -23   3   9      271.69      284.12     90.85 o 
 -21   3   9      688.29      628.01    110.98 o 
 -19   3   9       22.29       41.41     61.80 o 
 -17   3   9     1290.16     1210.69    154.76 o 
 -15   3   9     7311.74     6982.68    285.96 o 
 -13   3   9     1138.07     1097.73    116.26 o 
 -11   3   9     2905.28     2858.66    178.34 o 
  -9   3   9     1458.10     1436.38    128.35 o 
  -7   3   9      683.62      517.04     70.86 o 
  -5   3   9      251.92      183.23     49.62 o 
  -3   3   9      442.27      493.77     78.13 o 
  -1   3   9     4785.74     4689.23    229.49 o 
   1   3   9     5641.71     5645.72    247.88 o 
   3   3   9     3056.09     3345.74    192.76 o 
   5   3   9     9971.85    10328.39    401.23 o 
   7   3   9     2011.85     2275.03    192.37 o 
   9   3   9       86.49      192.47     62.62 o 
  11   3   9       22.50       91.48     51.20 o 
  13   3   9      995.20     1160.84    153.47 o 
  15   3   9     9083.08     9985.20    628.24 o 
  17   3   9     1828.38     2327.33    275.60 o 
  19   3   9     3581.31     3917.88    656.86 o 
  21   3   9     1017.78     1138.78    200.09 o 
  23   3   9       17.48       88.21    271.64 o 
  25   3   9        4.14      130.68    136.87 o 
 -20   4   9        5.83      216.78    120.94 o 
 -18   4   9     1150.01     1563.75    250.41 o 
 -16   4   9     1259.18     1472.83    236.42 o 
 -14   4   9     1573.08     1601.70    195.54 o 
 -12   4   9     3219.05     3534.44    286.91 o 
 -10   4   9      785.22      970.21    163.75 o 
  -8   4   9      548.94      668.18    109.87 o 
  -6   4   9        2.67      152.34     67.93 o 
  -4   4   9     3089.56     2888.44    203.38 o 
  -2   4   9     1157.64     1186.94    132.38 o 
   0   4   9     2181.12     2253.98    201.57 o 
   2   4   9     2544.53     2400.02    210.13 o 
   4   4   9     2548.85     2855.94    232.99 o 
   6   4   9       78.01       80.25     97.00 o 
   8   4   9       52.93      103.15    109.71 o 
  10   4   9       18.97      167.68     80.25 o 
  12   4   9      637.24      382.45    179.38 o 
 -42   0  10      790.93      885.92    296.67 o 
 -40   0  10      110.17      320.81    164.88 o 
 -38   0  10     4462.09     4657.60    604.91 o 
 -36   0  10     8775.92     8101.14    494.36 o 
 -34   0  10     2372.06     2566.80    270.13 o 
 -32   0  10     5089.71     4866.96    364.17 o 
 -30   0  10      280.09      284.94     98.16 o 
 -28   0  10     1928.01     1744.59    201.87 o 
 -26   0  10      426.09      573.42    125.49 o 
 -24   0  10     2639.20     2485.62    241.49 o 
 -22   0  10    38853.12    36656.68    978.48 o 
 -20   0  10     3432.34     3412.26    269.30 o 
 -18   0  10    10086.83     9210.17    426.79 o 
 -16   0  10    24557.09    23632.17    486.93 o 
 -14   0  10     2528.81     2421.82    152.69 o 
 -12   0  10      318.14      344.69     63.10 o 
 -10   0  10      603.94      625.38     81.82 o 
  -8   0  10     3921.11     3806.13    203.28 o 
  -6   0  10    31078.99    29729.11    723.33 o 
  -4   0  10    10271.76    10211.14    404.27 o 
  -2   0  10    31969.11    31438.81    790.48 o 
   0   0  10     1709.13     1779.55    236.42 o 
   2   0  10      972.40     1107.94    194.60 o 
   4   0  10     1758.73     1905.76    242.95 o 
   6   0  10     3253.09     3437.25    327.90 o 
   8   0  10    22143.10    23430.28    911.45 o 
  10   0  10    14227.25    15309.74    729.90 o 
  12   0  10     1251.80     1555.76    229.52 o 
  14   0  10    19417.48    20712.74    863.15 o 
  16   0  10      888.71     1149.55    190.49 o 
  18   0  10     1145.78     1052.28    181.59 o 
  20   0  10      436.93      429.32    129.73 o 
  22   0  10      408.96      199.66    117.46 o 
  24   0  10     5571.71     5441.79    335.21 o 
  26   0  10     1745.41     1726.05    192.15 o 
  28   0  10    13417.33    11740.04    832.07 o 
  30   0  10     2786.18     2585.95    413.39 o 
  32   0  10      278.68      182.33    139.66 o 
 -39   1  10      287.79      155.67     76.68 o 
 -37   1  10       77.03       52.40     73.26 o 
 -35   1  10      630.20      258.12    262.08 o 
 -33   1  10     3328.41     2727.01    357.39 o 
 -31   1  10      427.26      350.50    185.63 o 
 -29   1  10     1133.36      931.97    206.17 o 
 -27   1  10        0.71      -12.58     45.26 o 
 -25   1  10       86.50      103.61     53.94 o 
 -23   1  10       22.79       26.91     53.33 o 
 -21   1  10     3950.15     3873.20    422.29 o 
 -19   1  10     2860.46     2672.15    200.12 o 
 -17   1  10      356.79      457.58     63.42 o 
 -15   1  10     2490.41     2395.88    156.49 o 
 -13   1  10     3472.11     3443.17    193.78 o 
 -11   1  10     2136.01     2121.57    133.10 o 
  -9   1  10      171.12      241.41     47.88 o 
  -7   1  10      346.85      394.15     63.85 o 
  -5   1  10      838.39      859.38     83.30 o 
  -3   1  10     4229.99     3954.83    179.48 o 
  -1   1  10      957.51      954.38     92.58 o 
   1   1  10      311.02      313.41     71.78 o 
   3   1  10     2621.33     2753.14    154.17 o 
   5   1  10     1359.89     1462.90    102.92 o 
   7   1  10     4866.30     5036.05    177.33 o 
   9   1  10     3270.65     3695.84    199.34 o 
  11   1  10     3998.32     4430.92    227.60 o 
  13   1  10     1818.89     2059.20    148.17 o 
  15   1  10      290.34      222.06     58.35 o 
  17   1  10     2864.72     2992.80    213.91 o 
  19   1  10      389.51      366.66     75.94 o 
  21   1  10      264.78      450.20    176.52 o 
  23   1  10      190.23      236.86     88.30 o 
  25   1  10     1469.64     1644.64    427.92 o 
  27   1  10      712.46      848.38    143.86 o 
  29   1  10      233.63      416.34    168.92 o 
  31   1  10      570.43      759.05    159.80 o 
 -36   2  10     1811.48     2091.71    728.00 o 
 -34   2  10     4417.18     4747.58    758.97 o 
 -32   2  10     1879.05     1673.77    254.07 o 
 -30   2  10     1341.39     1334.75    193.82 o 
 -28   2  10       92.59      249.26     86.67 o 
 -26   2  10       16.63       16.81     48.80 o 
 -24   2  10     7087.84     6650.81    490.12 o 
 -22   2  10     1863.08     1784.12    180.77 o 
 -20   2  10     7102.88     6472.36    331.30 o 
 -18   2  10     7952.71     7642.31    498.24 o 
 -16   2  10     6219.84     6382.81    301.71 o 
 -14   2  10     1552.81     1576.95    134.19 o 
 -12   2  10      598.25      694.63    102.24 o 
 -10   2  10     2226.40     2130.08    150.39 o 
  -8   2  10     4742.79     4770.76    303.53 o 
  -6   2  10     1011.14     1190.57    109.34 o 
  -4   2  10    12786.54    13010.86    356.86 o 
  -2   2  10     2664.93     2888.63    164.90 o 
   0   2  10     4163.98     4122.04    197.09 o 
   2   2  10      168.87      150.85     52.02 o 
   4   2  10      518.09      606.61    118.24 o 
   6   2  10     3313.89     3363.00    227.24 o 
   8   2  10     2383.56     2454.06    235.24 o 
  10   2  10     2444.89     2601.14    251.31 o 
  12   2  10     7051.03     7484.60    279.94 o 
  14   2  10     5526.48     6301.44    710.27 o 
  16   2  10     4892.02     5191.97    715.99 o 
  18   2  10      439.20      330.24    132.01 o 
  20   2  10      162.82      -37.60    108.05 o 
  22   2  10     2254.53     2031.66    434.85 o 
  24   2  10      219.25      144.58     82.33 o 
  26   2  10     4884.75     4114.80    388.24 o 
  28   2  10     1980.18     1478.96    248.67 o 
 -29   3  10     1028.85      898.58    171.85 o 
 -27   3  10      119.73      205.29    114.49 o 
 -25   3  10     2053.80     1850.04    293.70 o 
 -23   3  10      163.92      289.17    104.49 o 
 -21   3  10     1039.90     1172.35    164.08 o 
 -19   3  10     6111.63     6030.68    351.73 o 
 -17   3  10      590.96      682.64     99.81 o 
 -15   3  10     1536.77     1609.84    137.49 o 
 -13   3  10      969.68      999.09    114.08 o 
 -11   3  10      133.35      250.39     67.98 o 
  -9   3  10     1110.21     1179.01    141.64 o 
  -7   3  10       33.81      149.69     53.82 o 
  -5   3  10     3045.04     2964.11    189.38 o 
  -3   3  10     3567.43     3346.63    196.43 o 
  -1   3  10     1839.66     1865.86    148.99 o 
   1   3  10     2314.48     2350.85    168.36 o 
   3   3  10      666.74      647.67     92.87 o 
   5   3  10      501.92      544.41    103.06 o 
   7   3  10     1630.41     1830.94    173.35 o 
   9   3  10      206.94      298.99     81.61 o 
  11   3  10     7203.26     7666.79    466.78 o 
  13   3  10     1948.06     2124.16    299.24 o 
  15   3  10     1412.09     1758.95    256.99 o 
  17   3  10      397.33      661.48    170.18 o 
  19   3  10       52.70      311.31    378.77 o 
  21   3  10      454.84      573.50    221.93 o 
 -14   4  10     1024.82     1080.50    163.65 o 
 -12   4  10       26.58      130.31     89.12 o 
 -10   4  10      778.50      693.63    107.15 o 
  -8   4  10       60.54       53.37     78.52 o 
  -6   4  10      939.57     1052.36    130.64 o 
  -4   4  10     3104.31     3150.68    220.04 o 
  -2   4  10      282.38      482.96    107.16 o 
   0   4  10       26.93       60.18     81.81 o 
   2   4  10     1151.10     1128.96    163.03 o 
   4   4  10      217.22      274.90     86.06 o 
 -37   1  11     4637.20     4437.87    493.91 o 
 -35   1  11     5985.62     5520.26    537.37 o 
 -33   1  11      859.25      712.94    159.84 o 
 -31   1  11      887.80      810.13    190.87 o 
 -29   1  11     2463.95     2409.05    209.81 o 
 -27   1  11     2430.38     2368.73    201.79 o 
 -25   1  11    12261.42    11826.59    975.64 o 
 -23   1  11     6594.05     6725.10    552.38 o 
 -21   1  11     2285.54     2373.63    271.07 o 
 -19   1  11     5527.05     5640.01    294.02 o 
 -17   1  11      602.61      702.62    110.16 o 
 -15   1  11     1188.19     1143.34    104.11 o 
 -13   1  11     1620.60     1598.24    117.53 o 
 -11   1  11    19747.94    18306.67    847.84 o 
  -9   1  11    13826.47    13114.82    542.71 o 
  -7   1  11     6947.45     6834.68    247.54 o 
  -5   1  11    24203.66    23579.42    473.81 o 
  -3   1  11     6420.63     6558.41    245.56 o 
  -1   1  11       54.13       61.85     49.83 o 
   1   1  11     2550.48     2365.57    148.59 o 
   3   1  11     6736.01     7110.08    287.64 o 
   5   1  11    17789.29    18157.60    521.27 o 
   7   1  11    13887.25    14666.91    693.29 o 
   9   1  11     4768.12     4772.07    268.76 o 
  11   1  11     2431.66     2603.37    214.53 o 
  13   1  11      727.12      767.59    107.43 o 
  15   1  11     1104.60     1189.79    140.94 o 
  17   1  11     2586.62     2607.77    234.87 o 
  19   1  11     6840.33     6553.02    528.01 o 
  21   1  11     7815.63     7692.01    979.93 o 
  23   1  11     1181.58     1780.39    394.38 o 
  25   1  11     4758.68     5060.89    890.87 o 
  27   1  11     2505.84     3084.40    397.49 o 
 -34   2  11       37.75      121.68    133.93 o 
 -32   2  11     1268.14     1138.61    174.92 o 
 -30   2  11       16.70       17.72    131.99 o 
 -28   2  11     1285.42     1310.91    178.09 o 
 -26   2  11      148.86      234.87     90.48 o 
 -24   2  11      668.87      670.60    120.77 o 
 -22   2  11     4911.73     4497.69    284.66 o 
 -20   2  11      176.87      231.90     71.81 o 
 -18   2  11       27.32       90.38     70.06 o 
 -16   2  11     1026.42     1050.54    162.58 o 
 -14   2  11     3035.71     3195.52    253.26 o 
 -12   2  11     3486.95     3529.98    221.55 o 
 -10   2  11      518.96      502.92     82.12 o 
  -8   2  11      845.94     1003.61    103.55 o 
  -6   2  11     2516.61     2482.23    158.35 o 
  -4   2  11      205.91      369.40     68.52 o 
  -2   2  11      774.30      812.44     97.18 o 
   0   2  11      270.34      244.07     53.68 o 
   2   2  11     1653.73     1736.06    134.10 o 
   4   2  11       26.74       69.06     47.13 o 
   6   2  11      100.48       96.48     81.03 o 
   8   2  11     2643.46     2747.15    211.47 o 
  10   2  11      706.87      806.59    101.24 o 
  12   2  11       83.15       81.69    114.09 o 
  14   2  11     3236.90     3444.45    494.13 o 
  16   2  11      180.36      402.06    125.91 o 
  18   2  11      819.96      996.57    197.94 o 
  20   2  11      891.69      919.66    183.54 o 
  22   2  11     1167.12      927.90    194.15 o 
  24   2  11     1042.00      958.95    194.94 o 
 -25   3  11      560.23      579.34    163.79 o 
 -23   3  11     5045.42     4886.57    610.08 o 
 -21   3  11     3065.29     2990.03    260.75 o 
 -19   3  11      341.48      506.26    143.88 o 
 -17   3  11      112.73      173.54     51.73 o 
 -15   3  11       54.20      133.64     57.95 o 
 -13   3  11     5670.60     5374.41    263.49 o 
 -11   3  11     1971.95     2093.67    163.37 o 
  -9   3  11     2707.57     2858.37    190.84 o 
  -7   3  11     8581.23     8142.39    404.96 o 
  -5   3  11     1002.09     1106.09    122.03 o 
  -3   3  11      347.64      395.03     71.47 o 
  -1   3  11      216.87      249.22     72.22 o 
   1   3  11      867.34      962.08    113.87 o 
   3   3  11     3586.35     3594.01    326.45 o 
   5   3  11      831.68     1090.23    188.58 o 
   7   3  11     4467.61     4900.48    375.87 o 
   9   3  11     2102.73     2359.28    258.67 o 
  11   3  11      602.06      741.90    125.75 o 
  13   3  11      308.58      324.97    105.40 o 
  15   3  11       24.28      147.52    102.85 o 
 -36   0  12       23.77      166.97    216.34 o 
 -34   0  12     3350.55     3269.37    329.91 o 
 -32   0  12      447.00      377.54    113.47 o 
 -30   0  12    10994.07     9668.95    551.69 o 
 -28   0  12     6069.61     5964.63    423.15 o 
 -26   0  12    10893.86    10540.75    548.29 o 
 -24   0  12     4806.97     4256.02    361.15 o 
 -22   0  12      596.87      433.65    130.24 o 
 -20   0  12     2085.39     1786.92    218.36 o 
 -18   0  12     1203.69     1059.96    164.75 o 
 -16   0  12      554.01      565.86    117.43 o 
 -14   0  12    16458.87    15528.76    587.13 o 
 -12   0  12     4633.98     4219.28    225.85 o 
 -10   0  12     3980.25     3831.09    218.05 o 
  -8   0  12     3173.24     3033.45    198.81 o 
  -6   0  12     1342.44     1463.85    144.34 o 
  -4   0  12     4632.06     4946.72    327.78 o 
  -2   0  12      261.02      221.73     75.85 o 
   0   0  12     7691.40     7738.36    557.99 o 
   2   0  12    17578.48    17927.19    866.72 o 
   4   0  12     9276.52     9791.48    631.17 o 
   6   0  12    33285.11    31954.19   1185.40 o 
   8   0  12      580.36      549.26    158.86 o 
  10   0  12      799.83      833.39    180.57 o 
  12   0  12      683.95      838.52    187.98 o 
  14   0  12      898.85      958.19    201.02 o 
  16   0  12    18224.46    16072.98    818.96 o 
  18   0  12     5875.31     5206.42    452.40 o 
  20   0  12     5587.27     4934.31    441.23 o 
  22   0  12     2047.37     1736.46    202.78 o 
  24   0  12       41.83      -87.19    137.12 o 
  26   0  12     1169.95      763.43    224.25 o 
 -35   1  12        1.93      222.07    131.02 o 
 -33   1  12      114.02      225.03    103.92 o 
 -31   1  12       84.05      184.17    116.81 o 
 -29   1  12      198.97      156.74    101.05 o 
 -27   1  12      370.07      391.41     96.00 o 
 -25   1  12     4979.10     4850.08    300.61 o 
 -23   1  12     1776.50     1825.36    186.27 o 
 -21   1  12      602.03      662.71    107.91 o 
 -19   1  12      117.69       52.34     55.40 o 
 -17   1  12      325.25      346.15     72.03 o 
 -15   1  12      609.57      654.04     98.91 o 
 -13   1  12      123.04      183.55     49.35 o 
 -11   1  12     5489.31     5005.67    264.76 o 
  -9   1  12      443.16      471.65     73.18 o 
  -7   1  12     1359.84     1256.44    112.27 o 
  -5   1  12      158.53      130.25     69.62 o 
  -3   1  12     2904.16     2733.65    165.00 o 
  -1   1  12      304.45      351.01     64.09 o 
   1   1  12      153.00      158.16     46.77 o 
   3   1  12       37.22       46.51     32.81 o 
   5   1  12     5315.30     5401.10    287.28 o 
   7   1  12     1172.14     1441.70    152.36 o 
   9   1  12      326.53      441.32     85.00 o 
  11   1  12      155.60      122.97     59.24 o 
  13   1  12      136.84      163.81     58.12 o 
  15   1  12       96.22      164.84     62.83 o 
  17   1  12       21.44      146.52     69.23 o 
  19   1  12      489.28      457.16    129.22 o 
  21   1  12     1595.77     1523.55    233.21 o 
  23   1  12      436.63      641.52    159.40 o 
 -30   2  12     3209.69     2798.12    258.45 o 
 -28   2  12     3878.00     3358.89    373.75 o 
 -26   2  12     1801.75     1999.89    209.87 o 
 -24   2  12     3122.76     2919.53    243.39 o 
 -22   2  12      227.33      268.06     92.09 o 
 -20   2  12       11.49      119.75     55.22 o 
 -18   2  12      393.34      407.37     99.41 o 
 -16   2  12     5426.39     5232.33    297.65 o 
 -14   2  12     3889.37     3827.16    305.59 o 
 -12   2  12     8236.97     8097.61    523.44 o 
 -10   2  12     1048.37     1182.23    115.27 o 
  -8   2  12     2093.65     2102.23    153.32 o 
  -6   2  12       77.61       15.35     39.42 o 
  -4   2  12       45.11       51.98     32.45 o 
  -2   2  12     4004.68     3813.77    202.97 o 
   0   2  12     5084.92     4988.08    287.70 o 
   2   2  12     6677.96     6639.44    274.85 o 
   4   2  12     7110.68     7557.19    370.47 o 
   6   2  12     2196.27     2320.47    198.79 o 
   8   2  12     2188.20     2377.16    173.85 o 
  10   2  12        1.85       38.82     70.59 o 
  12   2  12       83.11      221.02    103.60 o 
  14   2  12     4388.76     4828.62    748.26 o 
  16   2  12     1930.69     2139.19    277.31 o 
  18   2  12     6647.52     7160.53    518.15 o 
  20   2  12     1679.77     1735.18    289.01 o 
 -21   3  12      150.75      248.01     87.29 o 
 -19   3  12       41.19      229.52     95.39 o 
 -17   3  12     1725.21     1727.62    195.58 o 
 -15   3  12      784.37      659.46    100.99 o 
 -13   3  12     3154.36     2868.21    203.39 o 
 -11   3  12     1762.26     1775.82    157.84 o 
  -9   3  12      157.16      182.64     63.59 o 
  -7   3  12       84.12       85.23     52.27 o 
  -5   3  12       45.03       57.68     46.29 o 
  -3   3  12      702.76      584.12     89.54 o 
  -1   3  12     2328.72     2592.68    216.16 o 
   1   3  12      871.12      912.17    148.41 o 
   3   3  12     4015.06     4251.69    313.90 o 
   5   3  12      199.04      202.02     83.09 o 
   7   3  12      159.52       99.51    118.11 o 
   9   3  12      227.34      213.86     91.86 o 
 -31   1  13     2606.11     2347.24    285.61 o 
 -29   1  13      153.96      218.70     94.61 o 
 -27   1  13     1755.40     1779.16    193.64 o 
 -25   1  13       28.59      -29.71     92.50 o 
 -23   1  13     9531.51     8080.86    488.48 o 
 -21   1  13     3645.49     3543.20    250.52 o 
 -19   1  13     6550.33     5783.27    353.53 o 
 -17   1  13    12505.38    10817.66    552.27 o 
 -15   1  13     2433.04     2310.86    225.81 o 
 -13   1  13      621.06      735.15    114.15 o 
 -11   1  13        5.60       38.86     42.01 o 
  -9   1  13     1090.66     1136.16    109.24 o 
  -7   1  13     5652.22     5513.08    242.84 o 
  -5   1  13     4284.56     4095.07    212.21 o 
  -3   1  13     6484.23     5903.21    254.21 o 
  -1   1  13     4188.26     4227.30    216.62 o 
   1   1  13      160.56      140.55     43.56 o 
   3   1  13     1135.36     1162.10    139.86 o 
   5   1  13     1014.73     1138.38    142.53 o 
   7   1  13     4162.76     4181.45    267.94 o 
   9   1  13     3013.80     2848.82    226.15 o 
  11   1  13     1960.64     2236.39    199.53 o 
  13   1  13    10611.31    10422.03    460.73 o 
  15   1  13     3230.34     3288.87    241.65 o 
  17   1  13     1556.91     1235.67    212.54 o 
  19   1  13      582.73      678.87    168.85 o 
 -26   2  13     1118.62     1200.06    167.07 o 
 -24   2  13       43.10       78.87    122.49 o 
 -22   2  13       12.87      107.28     80.73 o 
 -20   2  13     2353.34     2477.84    225.12 o 
 -18   2  13      306.91      334.91     90.59 o 
 -16   2  13       91.14      192.53     73.26 o 
 -14   2  13     5302.30     4683.33    287.64 o 
 -12   2  13        2.46       94.61     68.45 o 
 -10   2  13        1.01       49.80     56.06 o 
  -8   2  13     1108.96     1057.10    114.76 o 
  -6   2  13     3158.84     3161.59    192.56 o 
  -4   2  13     3768.28     3745.05    212.64 o 
  -2   2  13      200.71      274.95     66.14 o 
   0   2  13     1528.12     1582.41    138.27 o 
   2   2  13     2240.67     2216.53    166.14 o 
   4   2  13      687.34      660.29    113.49 o 
   6   2  13       26.89       84.01     75.60 o 
   8   2  13      263.16      182.85     52.34 o 
  10   2  13     2480.86     2731.43    452.33 o 
  12   2  13     1124.59     1267.73    214.57 o 
  14   2  13       46.17       67.74     87.48 o 
 -11   3  13      134.77      284.74     81.77 o 
  -9   3  13      519.80      421.75     88.31 o 
  -7   3  13      158.07      108.57     75.21 o 
  -5   3  13     5668.50     5342.51    311.13 o 
  -3   3  13     1622.63     1746.65    182.59 o 
  -1   3  13      606.37      565.12    123.16 o 
 -28   0  14      140.21      134.61    135.54 o 
 -26   0  14     9773.39     9305.06    841.22 o 
 -24   0  14     1561.87     1388.73    209.68 o 
 -22   0  14     4960.52     4916.13    492.35 o 
 -20   0  14     9483.01     8308.49    484.13 o 
 -18   0  14     3168.00     3072.57    288.45 o 
 -16   0  14       15.18      134.09     61.71 o 
 -14   0  14       13.60      -20.59     57.86 o 
 -12   0  14    15524.18    14262.94    847.23 o 
 -10   0  14     7320.83     6941.22    441.81 o 
  -8   0  14     5416.76     5137.69    350.61 o 
  -6   0  14    17962.10    17333.73    737.10 o 
  -4   0  14     3587.13     3652.91    303.34 o 
  -2   0  14      361.74      429.55    150.68 o 
   0   0  14      352.07      362.73    102.74 o 
   2   0  14      302.05      332.90     92.23 o 
   4   0  14    12806.83    12150.84    608.97 o 
   6   0  14     3511.38     2888.54    304.64 o 
   8   0  14     2255.91     2211.61    262.89 o 
  10   0  14     3912.13     3403.44    341.32 o 
  12   0  14     3340.13     3146.35    330.87 o 
  14   0  14      171.99      173.47    109.97 o 
  16   0  14        3.20       16.93     71.27 o 
 -27   1  14     1204.75     1213.29    166.50 o 
 -25   1  14       31.28      253.36     95.88 o 
 -23   1  14      145.61      109.33     98.11 o 
 -21   1  14       27.29       32.38     46.92 o 
 -19   1  14        3.66      223.79     91.55 o 
 -17   1  14      571.58      532.00     97.15 o 
 -15   1  14      331.75      362.11     87.29 o 
 -13   1  14       30.56       99.81     57.65 o 
 -11   1  14       17.53       21.57     46.69 o 
  -9   1  14        9.25       73.74     38.59 o 
  -7   1  14     1123.86     1147.11    114.32 o 
  -5   1  14      223.80      332.63     72.02 o 
  -3   1  14     2149.65     1888.30    152.88 o 
  -1   1  14      169.44      187.52     46.78 o 
   1   1  14        3.83       73.23     72.49 o 
   3   1  14       17.56       50.70     57.11 o 
   5   1  14     1615.16     1492.28    163.27 o 
   7   1  14      108.70      193.36     68.39 o 
   9   1  14      100.59       42.83     88.96 o 
  11   1  14      157.48      246.04     87.67 o 
  13   1  14     1029.65     1057.32    152.25 o 
 -20   2  14     2100.09     1938.47    204.66 o 
 -18   2  14      638.36      624.45    118.56 o 
 -16   2  14      260.81      327.65     99.21 o 
 -14   2  14     1250.74     1212.65    157.66 o 
 -12   2  14     1025.14      900.84    128.14 o 
 -10   2  14     2649.74     2607.38    179.71 o 
  -8   2  14     6534.88     6073.68    277.80 o 
  -6   2  14     6682.81     6400.18    286.17 o 
  -4   2  14     4027.10     3716.78    282.86 o 
  -2   2  14      604.24      688.90     97.27 o 
   0   2  14      104.18      162.97     66.62 o 
   2   2  14     2667.39     2792.80    278.27 o 
   4   2  14      287.61      334.13     74.92 o 
   6   2  14     6561.36     6344.70    488.00 o 
 -19   1  15       29.48      176.36     73.41 o 
 -17   1  15      361.40      470.94    108.47 o 
 -15   1  15     6334.41     5579.87    492.97 o 
 -13   1  15     3128.10     3132.71    239.83 o 
 -11   1  15     1797.98     1600.52    175.24 o 
  -9   1  15     5190.70     4410.92    281.69 o 
  -7   1  15      765.92      756.48    102.86 o 
  -5   1  15       50.93       59.64     51.04 o 
  -3   1  15       25.78       93.81     53.99 o 
  -1   1  15     3602.09     3288.10    243.58 o 
   1   1  15     6761.48     6394.00    371.92 o 
   3   1  15     3482.00     3453.82    258.02 o 
   5   1  15     7015.51     6623.96    357.65 o 
                                                 
